# Supplementary material for: Chromosome-level genome assembly of the Vermilion Snapper (Rhomboplites aurorubens)
Source: Sci Data. 2025 Jul 23;12:1281. doi: 10.1038/s41597-025-05573-w (PMC12287329; doi:10.1038/s41597-025-05573-w)
Supplement: Supplementary file 1 — Table S1 [file 41597_2025_5573_MOESM1_ESM.xlsx]

## Sheet: S1-Dist_Range_VS_Used_in_Fig1
Table S1. Mapping parameters for Rhomboplites aurorubens (Vermilion snapper) used to generate the distribution map in Figure 1.
Cite AquaMaps itself as: Kaschner, K., Kesner-Reyes, K., Garilao, C., Segschneider, J., Rius-Barile, J. Rees, T., & Froese, R. (2019, October). AquaMaps: Predicted range maps for aquatic species. Retrieved from https://www.aquamaps.org.
Map type: Computer-generated
Map Option: In FAO and Bounding Box
FAOAreas: 21 | 31 | 41
Bounding Box (NSWE):	42	-33	-99	-30
Pelagic: False
Layer used to generate probabilities: Surface
Species Envelope (HSPEN):
	Used	Min	Pref Min (10th)	Pref Max (90th)	Max
Depth (m)	1	40	40	100	300
Temperature (∞C)	1	11.57	23.03	28.19	32.39
Salinity (psu)	1	21.55	33.17	36.24	38.3
Primary Production (mgC∑m-3∑day-1)	1	-0.53	0.47	19.67	102.5
Sea Ice Concentration (0-1 fraction)	1	-1	0	0	0
Dissolved Bottom Oxygen (mmol∑m-3)	0	122.46	161.88	240.95	272.32
Distance to Land (km)	0	0	15	203	405
Map data (HSPEC) for predicted occurrences (n = 1452):
To get individual probabilities (i.e. Depth, Temperature, Salinity, Primary Production, Sea Ice Concentration, Distance to Land):
1. Click on the Create-Your-Own-Map at the bottom left part of the species map page.
2. Click on the Regenerate Map Data and View Map button then click OK.
3. In the resulting User-Specified Map for the species click on the Download data (as csv) link.
4. Select HSPEC then Submit.
Genus	Species	Center Lat	Center Long	C-Square Code	Overall Probability
Rhomboplites	aurorubens	41.25	-72.75	7407:112:2	0.05
Rhomboplites	aurorubens	41.25	-72.25	7407:112:1	0.06
Rhomboplites	aurorubens	41.25	-71.75	7407:111:2	0.08
Rhomboplites	aurorubens	41.25	-71.25	7407:111:1	0.09
Rhomboplites	aurorubens	41.75	-70.75	7407:110:4	0.05
Rhomboplites	aurorubens	41.75	-70.25	7407:110:3	0.02
Rhomboplites	aurorubens	41.25	-70.75	7407:110:2	0.07
Rhomboplites	aurorubens	41.25	-70.25	7407:110:1	0.02
Rhomboplites	aurorubens	40.75	-73.25	7407:103:3	0.14
Rhomboplites	aurorubens	40.25	-73.75	7407:103:2	0.19
Rhomboplites	aurorubens	40.75	-72.75	7407:102:4	0.14
Rhomboplites	aurorubens	40.75	-72.25	7407:102:3	0.15
Rhomboplites	aurorubens	40.75	-71.75	7407:101:4	0.16
Rhomboplites	aurorubens	40.75	-71.25	7407:101:3	0.16
Rhomboplites	aurorubens	40.75	-70.75	7407:100:4	0.13
Rhomboplites	aurorubens	40.75	-70.25	7407:100:3	0.08
Rhomboplites	aurorubens	41.75	-69.25	7406:219:3	0.02
Rhomboplites	aurorubens	41.75	-68.75	7406:218:4	0.02
Rhomboplites	aurorubens	41.25	-68.75	7406:218:2	0.01
Rhomboplites	aurorubens	41.25	-66.75	7406:216:2	0.01
Rhomboplites	aurorubens	41.25	-66.25	7406:216:1	0.1
Rhomboplites	aurorubens	41.75	-65.75	7406:215:4	0.03
Rhomboplites	aurorubens	41.25	-65.75	7406:215:2	0.15
Rhomboplites	aurorubens	40.75	-69.75	7406:209:4	0.04
Rhomboplites	aurorubens	40.75	-69.25	7406:209:3	0.04
Rhomboplites	aurorubens	40.75	-68.75	7406:208:4	0.06
Rhomboplites	aurorubens	40.75	-68.25	7406:208:3	0.08
Rhomboplites	aurorubens	40.75	-67.75	7406:207:4	0.1
Rhomboplites	aurorubens	40.75	-67.25	7406:207:3	0.16
Rhomboplites	aurorubens	39.75	-76.25	7307:496:3	0.02
Rhomboplites	aurorubens	39.25	-76.25	7307:496:1	0.02
Rhomboplites	aurorubens	39.25	-75.25	7307:495:1	0.15
Rhomboplites	aurorubens	37.25	-76.75	7307:476:2	0.1
Rhomboplites	aurorubens	37.25	-76.25	7307:476:1	0.12
Rhomboplites	aurorubens	39.75	-70.25	7307:390:3	0.08
Rhomboplites	aurorubens	23.25	-90.25	7209:130:1	0.14
Rhomboplites	aurorubens	29.75	-89.75	7208:499:4	0.07
Rhomboplites	aurorubens	24.25	-87.75	7208:247:2	0.06
Rhomboplites	aurorubens	23.75	-89.75	7208:239:4	0.14
Rhomboplites	aurorubens	21.25	-70.25	7207:110:1	0.07
Rhomboplites	aurorubens	20.25	-73.75	7207:103:2	0.03
Rhomboplites	aurorubens	20.75	-71.75	7207:101:4	0.04
Rhomboplites	aurorubens	20.75	-71.25	7207:101:3	0.19
Rhomboplites	aurorubens	20.25	-71.75	7207:101:2	0.08
Rhomboplites	aurorubens	17.75	-78.25	7107:478:3	0.07
Rhomboplites	aurorubens	17.75	-75.75	7107:475:4	0.15
Rhomboplites	aurorubens	17.25	-61.25	7106:371:1	0.03
Rhomboplites	aurorubens	16.75	-63.75	7106:363:4	0.12
Rhomboplites	aurorubens	11.25	-67.75	7106:217:2	0.18
Rhomboplites	aurorubens	13.25	-60.75	7106:130:2	0.18
Rhomboplites	aurorubens	11.75	-61.25	7106:111:3	0.19
Rhomboplites	aurorubens	11.75	-60.75	7106:110:4	0.12
Rhomboplites	aurorubens	9.25	-77.25	7007:497:1	0.06
Rhomboplites	aurorubens	4.75	-51.75	7005:141:4	0.16
Rhomboplites	aurorubens	4.75	-51.25	7005:141:3	0.14
Rhomboplites	aurorubens	4.25	-50.75	7005:140:2	0.19
Rhomboplites	aurorubens	3.25	-50.25	7005:130:1	0.12
Rhomboplites	aurorubens	1.25	-49.25	7004:219:1	0.05
Rhomboplites	aurorubens	1.75	-48.75	7004:218:4	0.11
Rhomboplites	aurorubens	0.75	-49.25	7004:209:3	0.03
Rhomboplites	aurorubens	0.75	-48.75	7004:208:4	0.09
Rhomboplites	aurorubens	-26.75	-46.25	5204:466:3	0.07
Rhomboplites	aurorubens	-21.75	-39.75	5203:219:4	0.17
Rhomboplites	aurorubens	-16.75	-37.75	5103:467:4	0.01
Rhomboplites	aurorubens	-16.75	-37.25	5103:467:3	0.1
Rhomboplites	aurorubens	-1.25	-48.75	5004:218:2	0.03
Rhomboplites	aurorubens	-0.75	-48.25	5004:208:3	0.14
Rhomboplites	aurorubens	-4.25	-36.25	5003:246:1	0.12
Rhomboplites	aurorubens	-3.75	-33.25	5003:133:3	0.02
Rhomboplites	aurorubens	40.25	-73.25	7407:103:1	0.21
Rhomboplites	aurorubens	40.25	-72.75	7407:102:2	0.22
Rhomboplites	aurorubens	40.25	-72.25	7407:102:1	0.24
Rhomboplites	aurorubens	40.25	-71.75	7407:101:2	0.26
Rhomboplites	aurorubens	40.25	-71.25	7407:101:1	0.28
Rhomboplites	aurorubens	40.25	-70.75	7407:100:2	0.27
Rhomboplites	aurorubens	40.25	-70.25	7407:100:1	0.25
Rhomboplites	aurorubens	40.25	-69.75	7406:209:2	0.22
Rhomboplites	aurorubens	40.25	-69.25	7406:209:1	0.23
Rhomboplites	aurorubens	40.25	-68.75	7406:208:2	0.27
Rhomboplites	aurorubens	40.25	-68.25	7406:208:1	0.33
Rhomboplites	aurorubens	40.25	-67.75	7406:207:2	0.32
Rhomboplites	aurorubens	40.25	-67.25	7406:207:1	0.32
Rhomboplites	aurorubens	40.75	-66.75	7406:206:4	0.24
Rhomboplites	aurorubens	40.75	-66.25	7406:206:3	0.2
Rhomboplites	aurorubens	30.75	-88.25	7308:208:3	0.21
Rhomboplites	aurorubens	30.25	-88.25	7308:208:1	0.38
Rhomboplites	aurorubens	37.75	-75.75	7307:475:4	0.2
Rhomboplites	aurorubens	36.75	-76.25	7307:466:3	0.3
Rhomboplites	aurorubens	36.25	-76.75	7307:466:2	0.39
Rhomboplites	aurorubens	36.75	-75.75	7307:465:4	0.37
Rhomboplites	aurorubens	39.75	-74.25	7307:394:3	0.21
Rhomboplites	aurorubens	39.25	-74.25	7307:394:1	0.26
Rhomboplites	aurorubens	39.75	-73.25	7307:393:3	0.27
Rhomboplites	aurorubens	39.25	-73.75	7307:393:2	0.29
Rhomboplites	aurorubens	39.25	-73.25	7307:393:1	0.34
Rhomboplites	aurorubens	39.75	-72.75	7307:392:4	0.3
Rhomboplites	aurorubens	39.75	-72.25	7307:392:3	0.35
Rhomboplites	aurorubens	39.75	-71.25	7307:391:3	0.34
Rhomboplites	aurorubens	38.75	-74.25	7307:384:3	0.33
Rhomboplites	aurorubens	38.25	-74.75	7307:384:2	0.34
Rhomboplites	aurorubens	38.75	-73.75	7307:383:4	0.37
Rhomboplites	aurorubens	37.75	-73.75	7307:373:4	0.35
Rhomboplites	aurorubens	32.25	-78.25	7307:228:1	0.22
Rhomboplites	aurorubens	32.75	-77.25	7307:227:3	0.24
Rhomboplites	aurorubens	39.75	-69.75	7306:499:4	0.38
Rhomboplites	aurorubens	27.25	-95.75	7209:475:2	0.2
Rhomboplites	aurorubens	27.75	-90.75	7209:370:4	0.38
Rhomboplites	aurorubens	24.25	-96.75	7209:246:2	0.26
Rhomboplites	aurorubens	22.75	-91.25	7209:121:3	0.31
Rhomboplites	aurorubens	29.25	-89.75	7208:499:2	0.3
Rhomboplites	aurorubens	29.25	-89.25	7208:499:1	0.35
Rhomboplites	aurorubens	29.75	-88.75	7208:498:4	0.24
Rhomboplites	aurorubens	29.25	-86.75	7208:496:2	0.22
Rhomboplites	aurorubens	28.75	-86.25	7208:486:3	0.23
Rhomboplites	aurorubens	28.25	-85.75	7208:485:2	0.35
Rhomboplites	aurorubens	25.25	-79.75	7207:459:2	0.21
Rhomboplites	aurorubens	24.75	-75.25	7207:245:3	0.33
Rhomboplites	aurorubens	24.25	-74.75	7207:144:2	0.22
Rhomboplites	aurorubens	17.75	-87.25	7108:477:3	0.27
Rhomboplites	aurorubens	11.25	-75.25	7107:215:1	0.27
Rhomboplites	aurorubens	17.75	-64.25	7106:374:3	0.36
Rhomboplites	aurorubens	11.75	-67.75	7106:217:4	0.26
Rhomboplites	aurorubens	12.75	-59.25	7105:229:3	0.34
Rhomboplites	aurorubens	8.75	-57.75	7005:487:4	0.35
Rhomboplites	aurorubens	7.75	-54.75	7005:374:4	0.31
Rhomboplites	aurorubens	7.75	-53.75	7005:373:4	0.38
Rhomboplites	aurorubens	5.25	-52.25	7005:352:1	0.33
Rhomboplites	aurorubens	5.25	-51.75	7005:351:2	0.37
Rhomboplites	aurorubens	4.75	-52.25	7005:142:3	0.21
Rhomboplites	aurorubens	2.75	-49.75	7004:229:4	0.22
Rhomboplites	aurorubens	2.25	-49.25	7004:229:1	0.28
Rhomboplites	aurorubens	2.25	-48.75	7004:228:2	0.3
Rhomboplites	aurorubens	1.75	-48.25	7004:218:3	0.32
Rhomboplites	aurorubens	1.25	-48.25	7004:218:1	0.31
Rhomboplites	aurorubens	1.25	-47.75	7004:217:2	0.29
Rhomboplites	aurorubens	0.75	-48.25	7004:208:3	0.31
Rhomboplites	aurorubens	-30.25	-51.25	5305:101:1	0.37
Rhomboplites	aurorubens	-30.75	-50.75	5305:100:4	0.39
Rhomboplites	aurorubens	-24.75	-44.25	5204:144:3	0.32
Rhomboplites	aurorubens	-22.25	-39.75	5203:229:2	0.31
Rhomboplites	aurorubens	-1.75	-42.25	5004:112:3	0.36
Rhomboplites	aurorubens	-0.75	-43.25	5004:103:3	0.22
Rhomboplites	aurorubens	-3.75	-36.25	5003:236:3	0.25
Rhomboplites	aurorubens	37.25	-75.25	7307:475:1	0.42
Rhomboplites	aurorubens	36.25	-76.25	7307:466:1	0.49
Rhomboplites	aurorubens	36.75	-75.25	7307:465:3	0.49
Rhomboplites	aurorubens	36.25	-75.75	7307:465:2	0.52
Rhomboplites	aurorubens	39.25	-72.75	7307:392:2	0.4
Rhomboplites	aurorubens	39.25	-72.25	7307:392:1	0.45
Rhomboplites	aurorubens	39.75	-71.75	7307:391:4	0.4
Rhomboplites	aurorubens	38.25	-74.25	7307:384:1	0.41
Rhomboplites	aurorubens	38.75	-73.25	7307:383:3	0.45
Rhomboplites	aurorubens	38.25	-73.75	7307:383:2	0.49
Rhomboplites	aurorubens	38.25	-73.25	7307:383:1	0.57
Rhomboplites	aurorubens	38.75	-72.75	7307:382:4	0.53
Rhomboplites	aurorubens	37.75	-74.75	7307:374:4	0.42
Rhomboplites	aurorubens	37.75	-74.25	7307:374:3	0.51
Rhomboplites	aurorubens	37.25	-74.75	7307:374:2	0.51
Rhomboplites	aurorubens	36.75	-74.75	7307:364:4	0.59
Rhomboplites	aurorubens	39.75	-69.25	7306:499:3	0.42
Rhomboplites	aurorubens	29.75	-94.75	7209:394:4	0.55
Rhomboplites	aurorubens	29.75	-91.75	7209:391:4	0.59
Rhomboplites	aurorubens	29.25	-90.75	7209:390:2	0.56
Rhomboplites	aurorubens	29.25	-90.25	7209:390:1	0.42
Rhomboplites	aurorubens	29.25	-88.75	7208:498:2	0.5
Rhomboplites	aurorubens	26.25	-84.75	7208:364:2	0.43
Rhomboplites	aurorubens	25.75	-84.75	7208:354:4	0.4
Rhomboplites	aurorubens	24.25	-88.75	7208:248:2	0.48
Rhomboplites	aurorubens	24.25	-88.25	7208:248:1	0.48
Rhomboplites	aurorubens	24.25	-80.75	7208:140:2	0.5
Rhomboplites	aurorubens	29.25	-79.75	7207:499:2	0.56
Rhomboplites	aurorubens	26.75	-79.25	7207:469:3	0.51
Rhomboplites	aurorubens	25.75	-79.75	7207:459:4	0.42
Rhomboplites	aurorubens	24.75	-79.25	7207:249:3	0.5
Rhomboplites	aurorubens	24.75	-77.75	7207:247:4	0.58
Rhomboplites	aurorubens	23.75	-76.75	7207:236:4	0.5
Rhomboplites	aurorubens	22.25	-71.75	7207:121:2	0.54
Rhomboplites	aurorubens	19.75	-95.75	7109:495:4	0.51
Rhomboplites	aurorubens	19.25	-95.25	7109:495:1	0.43
Rhomboplites	aurorubens	17.25	-80.25	7108:370:1	0.46
Rhomboplites	aurorubens	12.25	-82.25	7108:122:1	0.59
Rhomboplites	aurorubens	12.75	-81.25	7108:121:3	0.45
Rhomboplites	aurorubens	18.25	-75.75	7107:485:2	0.49
Rhomboplites	aurorubens	11.25	-71.75	7107:111:2	0.59
Rhomboplites	aurorubens	10.75	-71.75	7107:101:4	0.59
Rhomboplites	aurorubens	10.25	-71.75	7107:101:2	0.48
Rhomboplites	aurorubens	19.75	-68.75	7106:498:4	0.5
Rhomboplites	aurorubens	14.25	-61.25	7106:141:1	0.55
Rhomboplites	aurorubens	10.75	-62.75	7106:102:4	0.54
Rhomboplites	aurorubens	10.75	-62.25	7106:102:3	0.5
Rhomboplites	aurorubens	10.25	-62.25	7106:102:1	0.57
Rhomboplites	aurorubens	9.75	-72.25	7007:392:3	0.56
Rhomboplites	aurorubens	9.75	-71.75	7007:391:4	0.46
Rhomboplites	aurorubens	9.75	-71.25	7007:391:3	0.46
Rhomboplites	aurorubens	9.25	-71.75	7007:391:2	0.48
Rhomboplites	aurorubens	9.25	-71.25	7007:391:1	0.47
Rhomboplites	aurorubens	7.25	-52.75	7005:372:2	0.49
Rhomboplites	aurorubens	5.75	-52.75	7005:352:4	0.46
Rhomboplites	aurorubens	5.75	-52.25	7005:352:3	0.51
Rhomboplites	aurorubens	5.25	-52.75	7005:352:2	0.4
Rhomboplites	aurorubens	5.25	-51.25	7005:351:1	0.55
Rhomboplites	aurorubens	5.75	-50.75	7005:350:4	0.41
Rhomboplites	aurorubens	4.75	-50.75	7005:140:4	0.58
Rhomboplites	aurorubens	3.75	-50.25	7005:130:3	0.5
Rhomboplites	aurorubens	3.25	-49.75	7004:239:2	0.54
Rhomboplites	aurorubens	2.75	-49.25	7004:229:3	0.47
Rhomboplites	aurorubens	2.25	-48.25	7004:228:1	0.5
Rhomboplites	aurorubens	1.75	-47.75	7004:217:4	0.4
Rhomboplites	aurorubens	1.25	-47.25	7004:217:1	0.58
Rhomboplites	aurorubens	-32.75	-52.25	5305:122:3	0.55
Rhomboplites	aurorubens	-32.25	-52.25	5305:122:1	0.59
Rhomboplites	aurorubens	-32.75	-51.75	5305:121:4	0.55
Rhomboplites	aurorubens	-32.75	-51.25	5305:121:3	0.59
Rhomboplites	aurorubens	-32.25	-51.75	5305:121:2	0.58
Rhomboplites	aurorubens	-32.25	-51.25	5305:121:1	0.58
Rhomboplites	aurorubens	-31.75	-51.25	5305:111:3	0.47
Rhomboplites	aurorubens	-31.25	-51.25	5305:111:1	0.44
Rhomboplites	aurorubens	-31.25	-50.75	5305:110:2	0.49
Rhomboplites	aurorubens	-30.75	-51.25	5305:101:3	0.42
Rhomboplites	aurorubens	-30.75	-50.25	5305:100:3	0.53
Rhomboplites	aurorubens	-30.25	-50.75	5305:100:2	0.48
Rhomboplites	aurorubens	-30.25	-50.25	5305:100:1	0.56
Rhomboplites	aurorubens	-30.25	-48.25	5304:208:1	0.54
Rhomboplites	aurorubens	-29.25	-47.75	5204:497:2	0.48
Rhomboplites	aurorubens	-28.75	-47.25	5204:487:3	0.55
Rhomboplites	aurorubens	-28.25	-47.25	5204:487:1	0.58
Rhomboplites	aurorubens	-27.25	-46.75	5204:476:2	0.43
Rhomboplites	aurorubens	-25.25	-44.75	5204:354:2	0.54
Rhomboplites	aurorubens	-24.25	-43.75	5204:143:2	0.55
Rhomboplites	aurorubens	-24.25	-43.25	5204:143:1	0.48
Rhomboplites	aurorubens	-23.75	-42.25	5204:132:3	0.55
Rhomboplites	aurorubens	-23.75	-41.75	5204:131:4	0.59
Rhomboplites	aurorubens	-23.75	-41.25	5204:131:3	0.59
Rhomboplites	aurorubens	-23.25	-40.75	5204:130:2	0.57
Rhomboplites	aurorubens	-22.75	-40.25	5204:120:3	0.42
Rhomboplites	aurorubens	-21.25	-40.25	5204:110:1	0.58
Rhomboplites	aurorubens	-22.25	-37.75	5203:227:2	0.55
Rhomboplites	aurorubens	-20.75	-39.75	5203:209:4	0.54
Rhomboplites	aurorubens	-20.25	-39.75	5203:209:2	0.59
Rhomboplites	aurorubens	-20.75	-38.25	5203:208:3	0.51
Rhomboplites	aurorubens	-20.25	-38.25	5203:208:1	0.51
Rhomboplites	aurorubens	-20.75	-37.75	5203:207:4	0.49
Rhomboplites	aurorubens	-20.75	-37.25	5203:207:3	0.49
Rhomboplites	aurorubens	-20.25	-36.75	5203:206:2	0.47
Rhomboplites	aurorubens	-20.25	-36.25	5203:206:1	0.47
Rhomboplites	aurorubens	-20.75	-35.25	5203:205:3	0.48
Rhomboplites	aurorubens	-20.25	-35.75	5203:205:2	0.47
Rhomboplites	aurorubens	-20.75	-34.75	5203:104:4	0.47
Rhomboplites	aurorubens	-20.25	-34.75	5203:104:2	0.45
Rhomboplites	aurorubens	-20.75	-33.75	5203:103:4	0.44
Rhomboplites	aurorubens	-20.25	-30.75	5203:100:2	0.43
Rhomboplites	aurorubens	-19.75	-39.25	5103:499:3	0.53
Rhomboplites	aurorubens	-19.75	-38.75	5103:498:4	0.46
Rhomboplites	aurorubens	-19.75	-38.25	5103:498:3	0.52
Rhomboplites	aurorubens	-19.25	-38.75	5103:498:2	0.54
Rhomboplites	aurorubens	-19.25	-38.25	5103:498:1	0.54
Rhomboplites	aurorubens	-19.75	-37.75	5103:497:4	0.49
Rhomboplites	aurorubens	-19.25	-37.75	5103:497:2	0.5
Rhomboplites	aurorubens	-18.75	-39.25	5103:489:3	0.58
Rhomboplites	aurorubens	-18.75	-38.75	5103:488:4	0.55
Rhomboplites	aurorubens	-18.75	-38.25	5103:488:3	0.55
Rhomboplites	aurorubens	-18.25	-38.75	5103:488:2	0.57
Rhomboplites	aurorubens	-18.25	-38.25	5103:488:1	0.55
Rhomboplites	aurorubens	-18.75	-37.75	5103:487:4	0.5
Rhomboplites	aurorubens	-18.25	-37.75	5103:487:2	0.52
Rhomboplites	aurorubens	-18.25	-37.25	5103:487:1	0.47
Rhomboplites	aurorubens	-17.75	-38.75	5103:478:4	0.59
Rhomboplites	aurorubens	-17.75	-38.25	5103:478:3	0.55
Rhomboplites	aurorubens	-17.25	-38.75	5103:478:2	0.58
Rhomboplites	aurorubens	-17.25	-38.25	5103:478:1	0.5
Rhomboplites	aurorubens	-17.75	-37.75	5103:477:4	0.51
Rhomboplites	aurorubens	-17.75	-37.25	5103:477:3	0.47
Rhomboplites	aurorubens	-17.75	-36.25	5103:476:3	0.43
Rhomboplites	aurorubens	-17.25	-36.75	5103:476:2	0.44
Rhomboplites	aurorubens	-17.75	-35.75	5103:475:4	0.43
Rhomboplites	aurorubens	-16.75	-38.75	5103:468:4	0.56
Rhomboplites	aurorubens	-16.25	-38.75	5103:468:2	0.59
Rhomboplites	aurorubens	-16.25	-38.25	5103:468:1	0.52
Rhomboplites	aurorubens	-16.25	-37.75	5103:467:2	0.47
Rhomboplites	aurorubens	-15.75	-38.75	5103:458:4	0.57
Rhomboplites	aurorubens	-15.75	-38.25	5103:458:3	0.51
Rhomboplites	aurorubens	-15.25	-38.75	5103:458:2	0.55
Rhomboplites	aurorubens	-15.75	-37.75	5103:457:4	0.48
Rhomboplites	aurorubens	-14.75	-38.75	5103:248:4	0.55
Rhomboplites	aurorubens	-14.25	-38.75	5103:248:2	0.55
Rhomboplites	aurorubens	-13.75	-38.75	5103:238:4	0.57
Rhomboplites	aurorubens	-13.25	-38.75	5103:238:2	0.59
Rhomboplites	aurorubens	-13.25	-38.25	5103:238:1	0.55
Rhomboplites	aurorubens	-12.75	-38.75	5103:228:4	0.58
Rhomboplites	aurorubens	-12.75	-38.25	5103:228:3	0.57
Rhomboplites	aurorubens	-12.75	-37.75	5103:227:4	0.57
Rhomboplites	aurorubens	-0.25	-48.25	5004:208:1	0.53
Rhomboplites	aurorubens	-1.75	-40.75	5004:110:4	0.48
Rhomboplites	aurorubens	30.25	-87.75	7308:207:2	0.64
Rhomboplites	aurorubens	36.25	-75.25	7307:465:1	0.6
Rhomboplites	aurorubens	35.75	-76.75	7307:456:4	0.6
Rhomboplites	aurorubens	35.75	-76.25	7307:456:3	0.72
Rhomboplites	aurorubens	35.75	-75.75	7307:455:4	0.7
Rhomboplites	aurorubens	35.75	-75.25	7307:455:3	0.79
Rhomboplites	aurorubens	37.25	-74.25	7307:374:1	0.61
Rhomboplites	aurorubens	36.25	-74.75	7307:364:2	0.75
Rhomboplites	aurorubens	31.75	-65.25	7306:215:3	0.62
Rhomboplites	aurorubens	25.25	-96.25	7209:456:1	0.7
Rhomboplites	aurorubens	29.75	-92.75	7209:392:4	0.63
Rhomboplites	aurorubens	29.25	-91.75	7209:391:2	0.73
Rhomboplites	aurorubens	28.75	-90.25	7209:380:3	0.75
Rhomboplites	aurorubens	27.75	-91.25	7209:371:3	0.69
Rhomboplites	aurorubens	22.25	-97.75	7209:227:2	0.72
Rhomboplites	aurorubens	21.25	-96.75	7209:216:2	0.78
Rhomboplites	aurorubens	21.75	-92.25	7209:112:3	0.75
Rhomboplites	aurorubens	21.25	-92.25	7209:112:1	0.69
Rhomboplites	aurorubens	20.75	-92.25	7209:102:3	0.71
Rhomboplites	aurorubens	20.25	-92.25	7209:102:1	0.7
Rhomboplites	aurorubens	29.75	-88.25	7208:498:3	0.7
Rhomboplites	aurorubens	28.75	-89.75	7208:489:4	0.78
Rhomboplites	aurorubens	28.75	-89.25	7208:489:3	0.68
Rhomboplites	aurorubens	27.25	-84.75	7208:374:2	0.78
Rhomboplites	aurorubens	26.75	-84.75	7208:364:4	0.66
Rhomboplites	aurorubens	23.75	-89.25	7208:239:3	0.74
Rhomboplites	aurorubens	23.25	-89.75	7208:239:2	0.7
Rhomboplites	aurorubens	22.25	-84.75	7208:124:2	0.79
Rhomboplites	aurorubens	22.25	-84.25	7208:124:1	0.77
Rhomboplites	aurorubens	22.25	-83.75	7208:123:2	0.72
Rhomboplites	aurorubens	22.25	-82.25	7208:122:1	0.78
Rhomboplites	aurorubens	22.25	-81.75	7208:121:2	0.78
Rhomboplites	aurorubens	22.25	-81.25	7208:121:1	0.69
Rhomboplites	aurorubens	21.75	-84.75	7208:114:4	0.68
Rhomboplites	aurorubens	21.75	-84.25	7208:114:3	0.67
Rhomboplites	aurorubens	21.75	-83.75	7208:113:4	0.66
Rhomboplites	aurorubens	21.75	-83.25	7208:113:3	0.68
Rhomboplites	aurorubens	21.75	-82.75	7208:112:4	0.72
Rhomboplites	aurorubens	21.75	-82.25	7208:112:3	0.75
Rhomboplites	aurorubens	21.25	-82.75	7208:112:2	0.66
Rhomboplites	aurorubens	21.75	-81.75	7208:111:4	0.75
Rhomboplites	aurorubens	21.75	-81.25	7208:111:3	0.74
Rhomboplites	aurorubens	21.75	-80.75	7208:110:4	0.66
Rhomboplites	aurorubens	21.75	-80.25	7208:110:3	0.67
Rhomboplites	aurorubens	26.25	-76.75	7207:466:2	0.7
Rhomboplites	aurorubens	25.25	-78.75	7207:458:2	0.76
Rhomboplites	aurorubens	25.25	-78.25	7207:458:1	0.78
Rhomboplites	aurorubens	25.25	-77.75	7207:457:2	0.66
Rhomboplites	aurorubens	25.25	-77.25	7207:457:1	0.74
Rhomboplites	aurorubens	25.75	-76.75	7207:456:4	0.71
Rhomboplites	aurorubens	25.25	-76.25	7207:456:1	0.75
Rhomboplites	aurorubens	24.25	-79.25	7207:249:1	0.73
Rhomboplites	aurorubens	24.75	-78.75	7207:248:4	0.72
Rhomboplites	aurorubens	24.75	-78.25	7207:248:3	0.74
Rhomboplites	aurorubens	24.25	-78.75	7207:248:2	0.75
Rhomboplites	aurorubens	24.25	-78.25	7207:248:1	0.75
Rhomboplites	aurorubens	24.75	-77.25	7207:247:3	0.77
Rhomboplites	aurorubens	24.25	-77.75	7207:247:2	0.7
Rhomboplites	aurorubens	24.25	-77.25	7207:247:1	0.62
Rhomboplites	aurorubens	24.75	-76.75	7207:246:4	0.62
Rhomboplites	aurorubens	24.75	-76.25	7207:246:3	0.63
Rhomboplites	aurorubens	24.25	-76.25	7207:246:1	0.63
Rhomboplites	aurorubens	24.75	-75.75	7207:245:4	0.63
Rhomboplites	aurorubens	24.25	-75.75	7207:245:2	0.65
Rhomboplites	aurorubens	24.25	-75.25	7207:245:1	0.64
Rhomboplites	aurorubens	23.75	-77.75	7207:237:4	0.78
Rhomboplites	aurorubens	23.75	-77.25	7207:237:3	0.61
Rhomboplites	aurorubens	23.75	-76.25	7207:236:3	0.78
Rhomboplites	aurorubens	23.75	-75.75	7207:235:4	0.63
Rhomboplites	aurorubens	23.75	-75.25	7207:235:3	0.64
Rhomboplites	aurorubens	23.25	-75.25	7207:235:1	0.75
Rhomboplites	aurorubens	22.75	-75.75	7207:225:4	0.67
Rhomboplites	aurorubens	22.25	-75.25	7207:225:1	0.67
Rhomboplites	aurorubens	21.75	-79.75	7207:219:4	0.79
Rhomboplites	aurorubens	21.25	-79.75	7207:219:2	0.7
Rhomboplites	aurorubens	21.75	-75.75	7207:215:4	0.7
Rhomboplites	aurorubens	21.75	-75.25	7207:215:3	0.65
Rhomboplites	aurorubens	20.75	-79.25	7207:209:3	0.66
Rhomboplites	aurorubens	20.25	-78.25	7207:208:1	0.74
Rhomboplites	aurorubens	24.25	-74.25	7207:144:1	0.64
Rhomboplites	aurorubens	23.75	-74.75	7207:134:4	0.64
Rhomboplites	aurorubens	23.75	-74.25	7207:134:3	0.64
Rhomboplites	aurorubens	23.25	-74.75	7207:134:2	0.64
Rhomboplites	aurorubens	23.25	-73.75	7207:133:2	0.64
Rhomboplites	aurorubens	22.75	-74.75	7207:124:4	0.64
Rhomboplites	aurorubens	22.75	-74.25	7207:124:3	0.68
Rhomboplites	aurorubens	22.25	-74.75	7207:124:2	0.64
Rhomboplites	aurorubens	22.25	-74.25	7207:124:1	0.66
Rhomboplites	aurorubens	22.75	-73.75	7207:123:4	0.64
Rhomboplites	aurorubens	22.75	-73.25	7207:123:3	0.64
Rhomboplites	aurorubens	22.25	-73.75	7207:123:2	0.65
Rhomboplites	aurorubens	22.25	-73.25	7207:123:1	0.65
Rhomboplites	aurorubens	22.25	-72.75	7207:122:2	0.64
Rhomboplites	aurorubens	21.75	-73.75	7207:113:4	0.65
Rhomboplites	aurorubens	21.75	-73.25	7207:113:3	0.65
Rhomboplites	aurorubens	21.25	-73.75	7207:113:2	0.65
Rhomboplites	aurorubens	21.25	-73.25	7207:113:1	0.65
Rhomboplites	aurorubens	21.75	-72.75	7207:112:4	0.65
Rhomboplites	aurorubens	21.75	-72.25	7207:112:3	0.73
Rhomboplites	aurorubens	21.25	-72.75	7207:112:2	0.65
Rhomboplites	aurorubens	21.25	-72.25	7207:112:1	0.65
Rhomboplites	aurorubens	21.75	-71.75	7207:111:4	0.74
Rhomboplites	aurorubens	21.75	-71.25	7207:111:3	0.65
Rhomboplites	aurorubens	21.25	-71.75	7207:111:2	0.72
Rhomboplites	aurorubens	21.25	-71.25	7207:111:1	0.65
Rhomboplites	aurorubens	21.25	-70.75	7207:110:2	0.65
Rhomboplites	aurorubens	20.75	-74.75	7207:104:4	0.77
Rhomboplites	aurorubens	20.25	-74.25	7207:104:1	0.68
Rhomboplites	aurorubens	20.75	-73.75	7207:103:4	0.66
Rhomboplites	aurorubens	20.75	-73.25	7207:103:3	0.65
Rhomboplites	aurorubens	20.75	-70.75	7207:100:4	0.66
Rhomboplites	aurorubens	20.75	-70.25	7207:100:3	0.66
Rhomboplites	aurorubens	20.75	-69.75	7206:209:4	0.74
Rhomboplites	aurorubens	20.75	-69.25	7206:209:3	0.63
Rhomboplites	aurorubens	20.25	-69.75	7206:209:2	0.7
Rhomboplites	aurorubens	20.25	-68.75	7206:208:2	0.66
Rhomboplites	aurorubens	19.75	-92.25	7109:392:3	0.77
Rhomboplites	aurorubens	17.25	-87.75	7108:477:2	0.72
Rhomboplites	aurorubens	17.25	-87.25	7108:477:1	0.76
Rhomboplites	aurorubens	16.75	-87.75	7108:467:4	0.7
Rhomboplites	aurorubens	16.25	-87.75	7108:467:2	0.67
Rhomboplites	aurorubens	16.25	-87.25	7108:467:1	0.69
Rhomboplites	aurorubens	16.25	-86.75	7108:466:2	0.69
Rhomboplites	aurorubens	16.25	-86.25	7108:466:1	0.73
Rhomboplites	aurorubens	16.75	-85.75	7108:465:4	0.77
Rhomboplites	aurorubens	16.25	-85.75	7108:465:2	0.78
Rhomboplites	aurorubens	16.25	-85.25	7108:465:1	0.75
Rhomboplites	aurorubens	19.75	-80.25	7108:390:3	0.74
Rhomboplites	aurorubens	17.25	-80.75	7108:370:2	0.76
Rhomboplites	aurorubens	15.75	-80.25	7108:350:3	0.6
Rhomboplites	aurorubens	19.75	-79.75	7107:499:4	0.76
Rhomboplites	aurorubens	19.75	-77.75	7107:497:4	0.64
Rhomboplites	aurorubens	19.75	-77.25	7107:497:3	0.68
Rhomboplites	aurorubens	19.75	-76.75	7107:496:4	0.74
Rhomboplites	aurorubens	18.75	-77.25	7107:487:3	0.77
Rhomboplites	aurorubens	18.25	-76.25	7107:486:1	0.75
Rhomboplites	aurorubens	18.75	-75.75	7107:485:4	0.74
Rhomboplites	aurorubens	16.25	-79.75	7107:469:2	0.64
Rhomboplites	aurorubens	19.75	-74.75	7107:394:4	0.68
Rhomboplites	aurorubens	19.25	-73.25	7107:393:1	0.61
Rhomboplites	aurorubens	18.75	-74.75	7107:384:4	0.78
Rhomboplites	aurorubens	18.75	-74.25	7107:384:3	0.7
Rhomboplites	aurorubens	18.75	-73.75	7107:383:4	0.68
Rhomboplites	aurorubens	10.25	-76.25	7107:206:1	0.67
Rhomboplites	aurorubens	10.75	-75.75	7107:205:4	0.63
Rhomboplites	aurorubens	10.75	-75.25	7107:205:3	0.69
Rhomboplites	aurorubens	11.25	-71.25	7107:111:1	0.65
Rhomboplites	aurorubens	16.75	-61.75	7106:361:4	0.75
Rhomboplites	aurorubens	11.25	-66.25	7106:216:1	0.65
Rhomboplites	aurorubens	11.25	-63.75	7106:113:2	0.79
Rhomboplites	aurorubens	11.25	-63.25	7106:113:1	0.72
Rhomboplites	aurorubens	10.75	-63.75	7106:103:4	0.78
Rhomboplites	aurorubens	10.75	-63.25	7106:103:3	0.69
Rhomboplites	aurorubens	10.75	-61.75	7106:101:4	0.78
Rhomboplites	aurorubens	10.25	-61.75	7106:101:2	0.74
Rhomboplites	aurorubens	10.25	-61.25	7106:101:1	0.79
Rhomboplites	aurorubens	10.25	-59.75	7105:209:2	0.67
Rhomboplites	aurorubens	9.75	-80.25	7008:390:3	0.67
Rhomboplites	aurorubens	9.75	-78.25	7007:498:3	0.77
Rhomboplites	aurorubens	9.75	-75.75	7007:495:4	0.7
Rhomboplites	aurorubens	8.75	-77.25	7007:487:3	0.65
Rhomboplites	aurorubens	8.25	-77.25	7007:487:1	0.72
Rhomboplites	aurorubens	8.75	-76.75	7007:486:4	0.7
Rhomboplites	aurorubens	8.25	-76.75	7007:486:2	0.78
Rhomboplites	aurorubens	9.75	-61.75	7006:391:4	0.69
Rhomboplites	aurorubens	9.75	-61.25	7006:391:3	0.79
Rhomboplites	aurorubens	9.75	-60.75	7006:390:4	0.75
Rhomboplites	aurorubens	9.25	-60.75	7006:390:2	0.7
Rhomboplites	aurorubens	8.75	-60.75	7006:380:4	0.72
Rhomboplites	aurorubens	7.25	-58.25	7005:478:1	0.77
Rhomboplites	aurorubens	6.25	-57.25	7005:467:1	0.76
Rhomboplites	aurorubens	7.75	-54.25	7005:374:3	0.63
Rhomboplites	aurorubens	6.25	-54.75	7005:364:2	0.76
Rhomboplites	aurorubens	6.25	-54.25	7005:364:1	0.76
Rhomboplites	aurorubens	6.75	-53.25	7005:363:3	0.78
Rhomboplites	aurorubens	6.25	-53.75	7005:363:2	0.72
Rhomboplites	aurorubens	6.25	-53.25	7005:363:1	0.65
Rhomboplites	aurorubens	6.25	-52.75	7005:362:2	0.63
Rhomboplites	aurorubens	6.25	-52.25	7005:362:1	0.74
Rhomboplites	aurorubens	5.75	-53.75	7005:353:4	0.74
Rhomboplites	aurorubens	5.75	-53.25	7005:353:3	0.63
Rhomboplites	aurorubens	5.75	-51.75	7005:351:4	0.65
Rhomboplites	aurorubens	4.25	-50.25	7005:140:1	0.78
Rhomboplites	aurorubens	3.75	-49.75	7004:239:4	0.77
Rhomboplites	aurorubens	3.25	-49.25	7004:239:1	0.69
Rhomboplites	aurorubens	2.75	-48.75	7004:228:4	0.61
Rhomboplites	aurorubens	0.75	-47.75	7004:207:4	0.61
Rhomboplites	aurorubens	0.75	-47.25	7004:207:3	0.67
Rhomboplites	aurorubens	-32.75	-50.75	5305:120:4	0.71
Rhomboplites	aurorubens	-32.25	-50.75	5305:120:2	0.67
Rhomboplites	aurorubens	-31.75	-50.75	5305:110:4	0.62
Rhomboplites	aurorubens	-31.25	-50.25	5305:110:1	0.76
Rhomboplites	aurorubens	-31.25	-49.25	5304:219:1	0.64
Rhomboplites	aurorubens	-30.25	-49.75	5304:209:2	0.78
Rhomboplites	aurorubens	-29.75	-50.25	5205:390:3	0.65
Rhomboplites	aurorubens	-29.75	-49.75	5204:499:4	0.77
Rhomboplites	aurorubens	-29.25	-49.75	5204:499:2	0.77
Rhomboplites	aurorubens	-29.75	-48.25	5204:498:3	0.74
Rhomboplites	aurorubens	-28.75	-49.25	5204:489:3	0.79
Rhomboplites	aurorubens	-28.75	-47.75	5204:487:4	0.79
Rhomboplites	aurorubens	-27.75	-47.25	5204:477:3	0.65
Rhomboplites	aurorubens	-27.25	-47.25	5204:477:1	0.76
Rhomboplites	aurorubens	-26.75	-46.75	5204:466:4	0.62
Rhomboplites	aurorubens	-26.25	-46.75	5204:466:2	0.77
Rhomboplites	aurorubens	-26.25	-46.25	5204:466:1	0.74
Rhomboplites	aurorubens	-25.75	-45.75	5204:455:4	0.78
Rhomboplites	aurorubens	-25.75	-45.25	5204:455:3	0.69
Rhomboplites	aurorubens	-25.25	-45.25	5204:455:1	0.79
Rhomboplites	aurorubens	-24.75	-44.75	5204:144:4	0.68
Rhomboplites	aurorubens	-24.25	-44.25	5204:144:1	0.65
Rhomboplites	aurorubens	-23.75	-43.75	5204:133:4	0.76
Rhomboplites	aurorubens	-23.75	-43.25	5204:133:3	0.65
Rhomboplites	aurorubens	-23.25	-43.75	5204:133:2	0.75
Rhomboplites	aurorubens	-23.25	-43.25	5204:133:1	0.76
Rhomboplites	aurorubens	-23.75	-42.75	5204:132:4	0.62
Rhomboplites	aurorubens	-23.25	-42.75	5204:132:2	0.79
Rhomboplites	aurorubens	-23.25	-42.25	5204:132:1	0.75
Rhomboplites	aurorubens	-23.25	-41.75	5204:131:2	0.77
Rhomboplites	aurorubens	-23.25	-41.25	5204:131:1	0.7
Rhomboplites	aurorubens	-22.75	-43.25	5204:123:3	0.79
Rhomboplites	aurorubens	-22.75	-40.75	5204:120:4	0.63
Rhomboplites	aurorubens	-22.25	-40.75	5204:120:2	0.73
Rhomboplites	aurorubens	-22.25	-40.25	5204:120:1	0.62
Rhomboplites	aurorubens	-21.75	-40.25	5204:110:3	0.61
Rhomboplites	aurorubens	-21.25	-40.75	5204:110:2	0.79
Rhomboplites	aurorubens	-20.75	-40.25	5204:100:3	0.67
Rhomboplites	aurorubens	-20.25	-40.25	5204:100:1	0.75
Rhomboplites	aurorubens	-19.75	-40.25	5104:390:3	0.74
Rhomboplites	aurorubens	-19.25	-39.25	5103:499:1	0.6
Rhomboplites	aurorubens	-18.25	-39.75	5103:489:2	0.69
Rhomboplites	aurorubens	-18.25	-39.25	5103:489:1	0.63
Rhomboplites	aurorubens	-17.75	-39.25	5103:479:3	0.66
Rhomboplites	aurorubens	-17.25	-39.25	5103:479:1	0.67
Rhomboplites	aurorubens	-16.75	-39.25	5103:469:3	0.65
Rhomboplites	aurorubens	-12.25	-37.75	5103:227:2	0.61
Rhomboplites	aurorubens	-12.25	-37.25	5103:227:1	0.6
Rhomboplites	aurorubens	-11.75	-37.25	5103:217:3	0.66
Rhomboplites	aurorubens	-11.25	-37.25	5103:217:1	0.74
Rhomboplites	aurorubens	-11.25	-36.75	5103:216:2	0.76
Rhomboplites	aurorubens	-2.75	-44.75	5004:124:4	0.67
Rhomboplites	aurorubens	-2.75	-44.25	5004:124:3	0.76
Rhomboplites	aurorubens	-9.75	-35.75	5003:495:4	0.71
Rhomboplites	aurorubens	-9.75	-35.25	5003:495:3	0.67
Rhomboplites	aurorubens	-9.25	-35.25	5003:495:1	0.69
Rhomboplites	aurorubens	-9.25	-34.75	5003:394:2	0.7
Rhomboplites	aurorubens	-8.75	-34.75	5003:384:4	0.7
Rhomboplites	aurorubens	-8.25	-34.75	5003:384:2	0.71
Rhomboplites	aurorubens	-7.75	-34.75	5003:374:4	0.73
Rhomboplites	aurorubens	-7.25	-34.75	5003:374:2	0.79
Rhomboplites	aurorubens	-3.25	-37.25	5003:237:1	0.79
Rhomboplites	aurorubens	-1.75	-37.25	5003:217:3	0.6
Rhomboplites	aurorubens	30.25	-87.25	7308:207:1	0.87
Rhomboplites	aurorubens	30.25	-86.75	7308:206:2	1
Rhomboplites	aurorubens	30.25	-86.25	7308:206:1	1
Rhomboplites	aurorubens	32.25	-80.75	7308:120:2	0.93
Rhomboplites	aurorubens	31.75	-80.25	7308:110:3	1
Rhomboplites	aurorubens	31.25	-80.25	7308:110:1	1
Rhomboplites	aurorubens	30.25	-84.25	7308:104:1	1
Rhomboplites	aurorubens	30.75	-81.25	7308:101:3	0.96
Rhomboplites	aurorubens	30.75	-80.25	7308:100:3	1
Rhomboplites	aurorubens	30.25	-80.25	7308:100:1	1
Rhomboplites	aurorubens	35.25	-76.25	7307:456:1	0.85
Rhomboplites	aurorubens	35.25	-75.75	7307:455:2	0.91
Rhomboplites	aurorubens	35.25	-75.25	7307:455:1	1
Rhomboplites	aurorubens	35.75	-74.75	7307:354:4	0.97
Rhomboplites	aurorubens	35.25	-74.75	7307:354:2	1
Rhomboplites	aurorubens	34.75	-77.25	7307:247:3	0.82
Rhomboplites	aurorubens	34.75	-76.25	7307:246:3	0.97
Rhomboplites	aurorubens	34.25	-76.75	7307:246:2	1
Rhomboplites	aurorubens	34.25	-76.25	7307:246:1	1
Rhomboplites	aurorubens	34.75	-75.75	7307:245:4	1
Rhomboplites	aurorubens	34.75	-75.25	7307:245:3	1
Rhomboplites	aurorubens	34.25	-75.75	7307:245:2	1
Rhomboplites	aurorubens	33.75	-78.75	7307:238:4	0.91
Rhomboplites	aurorubens	33.75	-78.25	7307:238:3	0.91
Rhomboplites	aurorubens	33.25	-78.25	7307:238:1	1
Rhomboplites	aurorubens	33.75	-77.25	7307:237:3	1
Rhomboplites	aurorubens	33.25	-77.75	7307:237:2	1
Rhomboplites	aurorubens	33.25	-77.25	7307:237:1	1
Rhomboplites	aurorubens	33.75	-76.75	7307:236:4	1
Rhomboplites	aurorubens	33.75	-76.25	7307:236:3	1
Rhomboplites	aurorubens	33.25	-76.75	7307:236:2	1
Rhomboplites	aurorubens	32.75	-79.75	7307:229:4	0.96
Rhomboplites	aurorubens	32.25	-79.75	7307:229:2	1
Rhomboplites	aurorubens	32.25	-79.25	7307:229:1	1
Rhomboplites	aurorubens	32.75	-78.75	7307:228:4	1
Rhomboplites	aurorubens	32.75	-78.25	7307:228:3	1
Rhomboplites	aurorubens	32.25	-78.75	7307:228:2	1
Rhomboplites	aurorubens	32.75	-77.75	7307:227:4	1
Rhomboplites	aurorubens	31.75	-79.75	7307:219:4	1
Rhomboplites	aurorubens	31.75	-79.25	7307:219:3	1
Rhomboplites	aurorubens	31.25	-79.75	7307:219:2	1
Rhomboplites	aurorubens	30.75	-79.75	7307:209:4	1
Rhomboplites	aurorubens	32.25	-65.25	7306:225:1	0.86
Rhomboplites	aurorubens	32.75	-64.75	7306:124:4	0.87
Rhomboplites	aurorubens	32.25	-64.75	7306:124:2	0.86
Rhomboplites	aurorubens	28.75	-96.75	7209:486:4	0.95
Rhomboplites	aurorubens	28.25	-96.75	7209:486:2	1
Rhomboplites	aurorubens	28.25	-96.25	7209:486:1	1
Rhomboplites	aurorubens	28.25	-95.75	7209:485:2	1
Rhomboplites	aurorubens	28.25	-95.25	7209:485:1	1
Rhomboplites	aurorubens	27.75	-97.25	7209:477:3	1
Rhomboplites	aurorubens	27.25	-97.25	7209:477:1	1
Rhomboplites	aurorubens	27.75	-96.75	7209:476:4	1
Rhomboplites	aurorubens	27.75	-96.25	7209:476:3	1
Rhomboplites	aurorubens	27.25	-96.75	7209:476:2	1
Rhomboplites	aurorubens	27.25	-96.25	7209:476:1	1
Rhomboplites	aurorubens	27.75	-95.75	7209:475:4	1
Rhomboplites	aurorubens	27.75	-95.25	7209:475:3	1
Rhomboplites	aurorubens	26.75	-97.25	7209:467:3	1
Rhomboplites	aurorubens	26.25	-97.25	7209:467:1	1
Rhomboplites	aurorubens	26.75	-96.75	7209:466:4	1
Rhomboplites	aurorubens	26.75	-96.25	7209:466:3	1
Rhomboplites	aurorubens	26.25	-96.75	7209:466:2	1
Rhomboplites	aurorubens	26.25	-96.25	7209:466:1	1
Rhomboplites	aurorubens	25.75	-97.25	7209:457:3	1
Rhomboplites	aurorubens	25.25	-97.25	7209:457:1	1
Rhomboplites	aurorubens	25.75	-96.75	7209:456:4	1
Rhomboplites	aurorubens	25.75	-96.25	7209:456:3	0.94
Rhomboplites	aurorubens	25.25	-96.75	7209:456:2	1
Rhomboplites	aurorubens	28.25	-94.75	7209:384:2	1
Rhomboplites	aurorubens	28.25	-94.25	7209:384:1	1
Rhomboplites	aurorubens	28.75	-93.75	7209:383:4	1
Rhomboplites	aurorubens	28.75	-93.25	7209:383:3	1
Rhomboplites	aurorubens	28.25	-93.75	7209:383:2	1
Rhomboplites	aurorubens	28.25	-93.25	7209:383:1	1
Rhomboplites	aurorubens	28.75	-92.75	7209:382:4	1
Rhomboplites	aurorubens	28.75	-92.25	7209:382:3	1
Rhomboplites	aurorubens	28.25	-92.75	7209:382:2	1
Rhomboplites	aurorubens	28.25	-92.25	7209:382:1	1
Rhomboplites	aurorubens	28.75	-91.75	7209:381:4	1
Rhomboplites	aurorubens	28.75	-91.25	7209:381:3	0.9
Rhomboplites	aurorubens	28.25	-91.75	7209:381:2	1
Rhomboplites	aurorubens	28.25	-91.25	7209:381:1	1
Rhomboplites	aurorubens	28.75	-90.75	7209:380:4	0.82
Rhomboplites	aurorubens	28.25	-90.75	7209:380:2	1
Rhomboplites	aurorubens	28.25	-90.25	7209:380:1	1
Rhomboplites	aurorubens	27.75	-94.75	7209:374:4	1
Rhomboplites	aurorubens	27.75	-94.25	7209:374:3	1
Rhomboplites	aurorubens	27.75	-93.75	7209:373:4	1
Rhomboplites	aurorubens	27.75	-93.25	7209:373:3	1
Rhomboplites	aurorubens	27.75	-92.75	7209:372:4	0.86
Rhomboplites	aurorubens	27.75	-92.25	7209:372:3	0.96
Rhomboplites	aurorubens	27.75	-91.75	7209:371:4	0.88
Rhomboplites	aurorubens	25.75	-90.25	7209:350:3	0.8
Rhomboplites	aurorubens	24.75	-97.25	7209:247:3	1
Rhomboplites	aurorubens	24.25	-97.25	7209:247:1	1
Rhomboplites	aurorubens	24.75	-96.75	7209:246:4	0.91
Rhomboplites	aurorubens	23.75	-97.75	7209:237:4	1
Rhomboplites	aurorubens	23.75	-97.25	7209:237:3	1
Rhomboplites	aurorubens	23.25	-97.75	7209:237:2	1
Rhomboplites	aurorubens	23.25	-97.25	7209:237:1	1
Rhomboplites	aurorubens	22.75	-97.75	7209:227:4	0.84
Rhomboplites	aurorubens	22.75	-97.25	7209:227:3	1
Rhomboplites	aurorubens	22.25	-97.25	7209:227:1	1
Rhomboplites	aurorubens	21.75	-97.25	7209:217:3	1
Rhomboplites	aurorubens	21.25	-97.25	7209:217:1	1
Rhomboplites	aurorubens	20.75	-97.25	7209:207:3	1
Rhomboplites	aurorubens	20.75	-96.75	7209:206:4	1
Rhomboplites	aurorubens	20.25	-96.75	7209:206:2	1
Rhomboplites	aurorubens	20.25	-96.25	7209:206:1	1
Rhomboplites	aurorubens	22.25	-92.25	7209:122:1	0.84
Rhomboplites	aurorubens	22.25	-91.75	7209:121:2	0.91
Rhomboplites	aurorubens	22.25	-91.25	7209:121:1	0.91
Rhomboplites	aurorubens	22.75	-90.75	7209:120:4	0.93
Rhomboplites	aurorubens	22.75	-90.25	7209:120:3	0.94
Rhomboplites	aurorubens	22.25	-90.75	7209:120:2	0.92
Rhomboplites	aurorubens	22.25	-90.25	7209:120:1	0.94
Rhomboplites	aurorubens	21.75	-91.75	7209:111:4	0.89
Rhomboplites	aurorubens	21.75	-91.25	7209:111:3	0.9
Rhomboplites	aurorubens	21.25	-91.75	7209:111:2	0.9
Rhomboplites	aurorubens	21.25	-91.25	7209:111:1	0.9
Rhomboplites	aurorubens	21.75	-90.75	7209:110:4	0.92
Rhomboplites	aurorubens	21.75	-90.25	7209:110:3	0.94
Rhomboplites	aurorubens	21.25	-90.75	7209:110:2	0.93
Rhomboplites	aurorubens	20.75	-91.75	7209:101:4	0.92
Rhomboplites	aurorubens	20.75	-91.25	7209:101:3	0.9
Rhomboplites	aurorubens	20.25	-91.75	7209:101:2	0.96
Rhomboplites	aurorubens	20.25	-91.25	7209:101:1	0.9
Rhomboplites	aurorubens	20.75	-90.75	7209:100:4	0.93
Rhomboplites	aurorubens	20.25	-90.75	7209:100:2	0.9
Rhomboplites	aurorubens	20.25	-90.25	7209:100:1	1
Rhomboplites	aurorubens	29.25	-88.25	7208:498:1	0.91
Rhomboplites	aurorubens	29.75	-87.75	7208:497:4	0.84
Rhomboplites	aurorubens	29.75	-87.25	7208:497:3	0.96
Rhomboplites	aurorubens	29.25	-87.75	7208:497:2	1
Rhomboplites	aurorubens	29.25	-87.25	7208:497:1	0.96
Rhomboplites	aurorubens	29.75	-86.75	7208:496:4	1
Rhomboplites	aurorubens	29.75	-86.25	7208:496:3	1
Rhomboplites	aurorubens	29.25	-86.25	7208:496:1	1
Rhomboplites	aurorubens	29.75	-85.75	7208:495:4	1
Rhomboplites	aurorubens	29.75	-85.25	7208:495:3	1
Rhomboplites	aurorubens	29.25	-85.75	7208:495:2	1
Rhomboplites	aurorubens	29.25	-85.25	7208:495:1	1
Rhomboplites	aurorubens	28.25	-89.75	7208:489:2	1
Rhomboplites	aurorubens	28.75	-88.75	7208:488:4	0.91
Rhomboplites	aurorubens	28.75	-85.75	7208:485:4	0.8
Rhomboplites	aurorubens	28.75	-85.25	7208:485:3	1
Rhomboplites	aurorubens	28.25	-85.25	7208:485:1	0.87
Rhomboplites	aurorubens	29.75	-84.25	7208:394:3	1
Rhomboplites	aurorubens	29.25	-84.75	7208:394:2	1
Rhomboplites	aurorubens	29.75	-81.25	7208:391:3	1
Rhomboplites	aurorubens	29.75	-80.75	7208:390:4	1
Rhomboplites	aurorubens	29.75	-80.25	7208:390:3	1
Rhomboplites	aurorubens	29.25	-80.75	7208:390:2	1
Rhomboplites	aurorubens	29.25	-80.25	7208:390:1	1
Rhomboplites	aurorubens	28.75	-84.75	7208:384:4	1
Rhomboplites	aurorubens	28.75	-84.25	7208:384:3	1
Rhomboplites	aurorubens	28.25	-84.75	7208:384:2	1
Rhomboplites	aurorubens	28.25	-84.25	7208:384:1	1
Rhomboplites	aurorubens	28.75	-83.75	7208:383:4	1
Rhomboplites	aurorubens	28.25	-83.75	7208:383:2	1
Rhomboplites	aurorubens	28.75	-82.75	7208:382:4	1
Rhomboplites	aurorubens	28.75	-80.75	7208:380:4	1
Rhomboplites	aurorubens	28.75	-80.25	7208:380:3	1
Rhomboplites	aurorubens	28.25	-80.25	7208:380:1	1
Rhomboplites	aurorubens	27.75	-84.75	7208:374:4	0.95
Rhomboplites	aurorubens	27.75	-84.25	7208:374:3	1
Rhomboplites	aurorubens	27.25	-84.25	7208:374:1	1
Rhomboplites	aurorubens	27.75	-83.75	7208:373:4	1
Rhomboplites	aurorubens	27.25	-83.75	7208:373:2	1
Rhomboplites	aurorubens	27.25	-83.25	7208:373:1	1
Rhomboplites	aurorubens	27.25	-82.75	7208:372:2	1
Rhomboplites	aurorubens	27.75	-80.25	7208:370:3	1
Rhomboplites	aurorubens	27.25	-80.25	7208:370:1	1
Rhomboplites	aurorubens	26.75	-84.25	7208:364:3	1
Rhomboplites	aurorubens	26.25	-84.25	7208:364:1	1
Rhomboplites	aurorubens	26.75	-83.75	7208:363:4	1
Rhomboplites	aurorubens	26.75	-83.25	7208:363:3	1
Rhomboplites	aurorubens	26.25	-83.75	7208:363:2	1
Rhomboplites	aurorubens	26.25	-83.25	7208:363:1	1
Rhomboplites	aurorubens	26.75	-82.75	7208:362:4	1
Rhomboplites	aurorubens	26.75	-82.25	7208:362:3	1
Rhomboplites	aurorubens	26.25	-82.75	7208:362:2	1
Rhomboplites	aurorubens	26.25	-82.25	7208:362:1	1
Rhomboplites	aurorubens	26.75	-80.25	7208:360:3	1
Rhomboplites	aurorubens	26.25	-80.25	7208:360:1	1
Rhomboplites	aurorubens	25.75	-84.25	7208:354:3	0.95
Rhomboplites	aurorubens	25.25	-84.25	7208:354:1	1
Rhomboplites	aurorubens	25.75	-83.75	7208:353:4	1
Rhomboplites	aurorubens	25.75	-83.25	7208:353:3	1
Rhomboplites	aurorubens	25.25	-83.75	7208:353:2	1
Rhomboplites	aurorubens	25.25	-83.25	7208:353:1	0.98
Rhomboplites	aurorubens	25.75	-82.75	7208:352:4	0.94
Rhomboplites	aurorubens	25.25	-82.75	7208:352:2	0.87
Rhomboplites	aurorubens	25.25	-82.25	7208:352:1	1
Rhomboplites	aurorubens	25.75	-81.75	7208:351:4	1
Rhomboplites	aurorubens	25.25	-81.25	7208:351:1	1
Rhomboplites	aurorubens	25.75	-80.25	7208:350:3	1
Rhomboplites	aurorubens	25.25	-80.25	7208:350:1	1
Rhomboplites	aurorubens	23.25	-89.25	7208:239:1	0.97
Rhomboplites	aurorubens	23.75	-88.75	7208:238:4	0.86
Rhomboplites	aurorubens	23.75	-88.25	7208:238:3	1
Rhomboplites	aurorubens	23.25	-88.75	7208:238:2	0.99
Rhomboplites	aurorubens	23.25	-88.25	7208:238:1	1
Rhomboplites	aurorubens	23.75	-87.75	7208:237:4	1
Rhomboplites	aurorubens	23.75	-87.25	7208:237:3	1
Rhomboplites	aurorubens	23.25	-87.75	7208:237:2	1
Rhomboplites	aurorubens	23.25	-87.25	7208:237:1	1
Rhomboplites	aurorubens	22.75	-89.75	7208:229:4	0.95
Rhomboplites	aurorubens	22.75	-89.25	7208:229:3	0.97
Rhomboplites	aurorubens	22.25	-89.75	7208:229:2	0.95
Rhomboplites	aurorubens	22.25	-89.25	7208:229:1	0.96
Rhomboplites	aurorubens	22.75	-88.75	7208:228:4	0.99
Rhomboplites	aurorubens	22.75	-88.25	7208:228:3	1
Rhomboplites	aurorubens	22.25	-88.75	7208:228:2	0.96
Rhomboplites	aurorubens	22.25	-88.25	7208:228:1	0.98
Rhomboplites	aurorubens	22.75	-87.75	7208:227:4	1
Rhomboplites	aurorubens	22.75	-87.25	7208:227:3	1
Rhomboplites	aurorubens	22.25	-87.75	7208:227:2	1
Rhomboplites	aurorubens	22.25	-87.25	7208:227:1	1
Rhomboplites	aurorubens	22.75	-86.75	7208:226:4	1
Rhomboplites	aurorubens	22.25	-86.75	7208:226:2	1
Rhomboplites	aurorubens	22.25	-86.25	7208:226:1	0.98
Rhomboplites	aurorubens	21.75	-89.75	7208:219:4	0.96
Rhomboplites	aurorubens	21.75	-89.25	7208:219:3	0.97
Rhomboplites	aurorubens	21.75	-87.75	7208:217:4	1
Rhomboplites	aurorubens	21.75	-86.75	7208:216:4	1
Rhomboplites	aurorubens	21.75	-86.25	7208:216:3	1
Rhomboplites	aurorubens	21.25	-86.75	7208:216:2	1
Rhomboplites	aurorubens	21.25	-86.25	7208:216:1	1
Rhomboplites	aurorubens	20.75	-87.25	7208:207:3	1
Rhomboplites	aurorubens	20.25	-87.25	7208:207:1	1
Rhomboplites	aurorubens	20.75	-86.75	7208:206:4	1
Rhomboplites	aurorubens	20.25	-86.75	7208:206:2	1
Rhomboplites	aurorubens	24.75	-84.25	7208:144:3	0.85
Rhomboplites	aurorubens	24.75	-83.75	7208:143:4	1
Rhomboplites	aurorubens	24.75	-83.25	7208:143:3	0.96
Rhomboplites	aurorubens	24.25	-83.25	7208:143:1	1
Rhomboplites	aurorubens	24.75	-82.75	7208:142:4	1
Rhomboplites	aurorubens	24.75	-82.25	7208:142:3	1
Rhomboplites	aurorubens	24.25	-82.75	7208:142:2	1
Rhomboplites	aurorubens	24.25	-82.25	7208:142:1	1
Rhomboplites	aurorubens	24.75	-81.75	7208:141:4	1
Rhomboplites	aurorubens	24.75	-81.25	7208:141:3	1
Rhomboplites	aurorubens	24.25	-81.75	7208:141:2	1
Rhomboplites	aurorubens	24.25	-81.25	7208:141:1	0.91
Rhomboplites	aurorubens	24.75	-80.75	7208:140:4	1
Rhomboplites	aurorubens	24.75	-80.25	7208:140:3	1
Rhomboplites	aurorubens	24.25	-80.25	7208:140:1	1
Rhomboplites	aurorubens	23.25	-83.25	7208:133:1	1
Rhomboplites	aurorubens	23.25	-82.75	7208:132:2	1
Rhomboplites	aurorubens	23.25	-82.25	7208:132:1	1
Rhomboplites	aurorubens	23.25	-81.75	7208:131:2	1
Rhomboplites	aurorubens	23.25	-81.25	7208:131:1	1
Rhomboplites	aurorubens	23.75	-80.25	7208:130:3	1
Rhomboplites	aurorubens	23.25	-80.75	7208:130:2	1
Rhomboplites	aurorubens	23.25	-80.25	7208:130:1	1
Rhomboplites	aurorubens	22.75	-84.25	7208:124:3	0.91
Rhomboplites	aurorubens	22.75	-83.75	7208:123:4	0.9
Rhomboplites	aurorubens	22.75	-83.25	7208:123:3	0.96
Rhomboplites	aurorubens	22.25	-83.25	7208:123:1	0.8
Rhomboplites	aurorubens	22.75	-82.75	7208:122:4	1
Rhomboplites	aurorubens	22.75	-82.25	7208:122:3	1
Rhomboplites	aurorubens	22.25	-82.75	7208:122:2	0.8
Rhomboplites	aurorubens	22.75	-81.75	7208:121:4	1
Rhomboplites	aurorubens	22.25	-80.75	7208:120:2	0.85
Rhomboplites	aurorubens	22.25	-80.25	7208:120:1	0.9
Rhomboplites	aurorubens	28.75	-79.75	7207:489:4	1
Rhomboplites	aurorubens	28.25	-79.75	7207:489:2	1
Rhomboplites	aurorubens	27.75	-79.75	7207:479:4	1
Rhomboplites	aurorubens	27.25	-79.75	7207:479:2	1
Rhomboplites	aurorubens	27.25	-79.25	7207:479:1	1
Rhomboplites	aurorubens	27.25	-78.75	7207:478:2	0.96
Rhomboplites	aurorubens	27.25	-78.25	7207:478:1	0.94
Rhomboplites	aurorubens	27.25	-77.75	7207:477:2	0.94
Rhomboplites	aurorubens	27.25	-77.25	7207:477:1	0.93
Rhomboplites	aurorubens	26.75	-79.75	7207:469:4	1
Rhomboplites	aurorubens	26.25	-79.75	7207:469:2	1
Rhomboplites	aurorubens	26.25	-79.25	7207:469:1	1
Rhomboplites	aurorubens	26.75	-78.75	7207:468:4	0.97
Rhomboplites	aurorubens	26.75	-78.25	7207:468:3	0.92
Rhomboplites	aurorubens	26.25	-78.75	7207:468:2	1
Rhomboplites	aurorubens	26.75	-77.75	7207:467:4	0.88
Rhomboplites	aurorubens	26.75	-77.25	7207:467:3	0.89
Rhomboplites	aurorubens	26.25	-77.75	7207:467:2	0.93
Rhomboplites	aurorubens	26.25	-77.25	7207:467:1	0.89
Rhomboplites	aurorubens	26.75	-76.75	7207:466:4	0.91
Rhomboplites	aurorubens	25.75	-79.25	7207:459:3	0.91
Rhomboplites	aurorubens	25.25	-79.25	7207:459:1	0.99
Rhomboplites	aurorubens	25.75	-78.75	7207:458:4	0.84
Rhomboplites	aurorubens	25.75	-78.25	7207:458:3	0.89
Rhomboplites	aurorubens	25.75	-77.75	7207:457:4	0.91
Rhomboplites	aurorubens	25.75	-77.25	7207:457:3	0.87
Rhomboplites	aurorubens	25.25	-76.75	7207:456:2	0.86
Rhomboplites	aurorubens	24.25	-79.75	7207:249:2	1
Rhomboplites	aurorubens	24.25	-76.75	7207:246:2	0.82
Rhomboplites	aurorubens	23.75	-79.75	7207:239:4	1
Rhomboplites	aurorubens	23.75	-79.25	7207:239:3	1
Rhomboplites	aurorubens	23.25	-79.75	7207:239:2	1
Rhomboplites	aurorubens	23.75	-78.75	7207:238:4	0.82
Rhomboplites	aurorubens	23.75	-78.25	7207:238:3	0.8
Rhomboplites	aurorubens	23.25	-78.75	7207:238:2	0.98
Rhomboplites	aurorubens	23.25	-78.25	7207:238:1	0.91
Rhomboplites	aurorubens	23.25	-77.75	7207:237:2	0.84
Rhomboplites	aurorubens	23.25	-77.25	7207:237:1	0.81
Rhomboplites	aurorubens	23.25	-76.75	7207:236:2	0.8
Rhomboplites	aurorubens	23.25	-76.25	7207:236:1	0.83
Rhomboplites	aurorubens	23.25	-75.75	7207:235:2	0.86
Rhomboplites	aurorubens	22.75	-79.75	7207:229:4	1
Rhomboplites	aurorubens	22.75	-79.25	7207:229:3	1
Rhomboplites	aurorubens	22.75	-78.75	7207:228:4	1
Rhomboplites	aurorubens	22.75	-78.25	7207:228:3	1
Rhomboplites	aurorubens	22.25	-78.75	7207:228:2	1
Rhomboplites	aurorubens	22.25	-78.25	7207:228:1	1
Rhomboplites	aurorubens	22.75	-77.75	7207:227:4	0.93
Rhomboplites	aurorubens	22.75	-77.25	7207:227:3	0.97
Rhomboplites	aurorubens	22.25	-77.75	7207:227:2	1
Rhomboplites	aurorubens	22.25	-77.25	7207:227:1	1
Rhomboplites	aurorubens	22.75	-76.75	7207:226:4	0.9
Rhomboplites	aurorubens	22.75	-76.25	7207:226:3	0.9
Rhomboplites	aurorubens	22.25	-76.75	7207:226:2	0.91
Rhomboplites	aurorubens	22.25	-76.25	7207:226:1	0.81
Rhomboplites	aurorubens	22.25	-75.75	7207:225:2	0.85
Rhomboplites	aurorubens	21.75	-79.25	7207:219:3	1
Rhomboplites	aurorubens	21.25	-79.25	7207:219:1	0.99
Rhomboplites	aurorubens	21.75	-78.75	7207:218:4	1
Rhomboplites	aurorubens	21.25	-78.75	7207:218:2	1
Rhomboplites	aurorubens	21.25	-78.25	7207:218:1	1
Rhomboplites	aurorubens	21.75	-77.75	7207:217:4	1
Rhomboplites	aurorubens	21.75	-77.25	7207:217:3	0.98
Rhomboplites	aurorubens	21.75	-76.75	7207:216:4	0.91
Rhomboplites	aurorubens	21.25	-76.75	7207:216:2	1
Rhomboplites	aurorubens	21.25	-76.25	7207:216:1	1
Rhomboplites	aurorubens	21.25	-75.75	7207:215:2	0.85
Rhomboplites	aurorubens	20.75	-78.75	7207:208:4	1
Rhomboplites	aurorubens	20.75	-78.25	7207:208:3	1
Rhomboplites	aurorubens	20.75	-77.75	7207:207:4	1
Rhomboplites	aurorubens	20.75	-77.25	7207:207:3	1
Rhomboplites	aurorubens	20.25	-77.75	7207:207:2	0.97
Rhomboplites	aurorubens	20.25	-77.25	7207:207:1	0.98
Rhomboplites	aurorubens	20.25	-76.25	7207:206:1	1
Rhomboplites	aurorubens	20.75	-75.75	7207:205:4	1
Rhomboplites	aurorubens	20.75	-75.25	7207:205:3	1
Rhomboplites	aurorubens	20.25	-74.75	7207:104:2	0.81
Rhomboplites	aurorubens	20.25	-72.75	7207:102:2	0.89
Rhomboplites	aurorubens	19.75	-96.25	7109:496:3	1
Rhomboplites	aurorubens	19.25	-96.25	7109:496:1	1
Rhomboplites	aurorubens	19.25	-95.75	7109:495:2	1
Rhomboplites	aurorubens	18.75	-95.75	7109:485:4	1
Rhomboplites	aurorubens	18.75	-95.25	7109:485:3	1
Rhomboplites	aurorubens	19.25	-93.25	7109:393:1	0.85
Rhomboplites	aurorubens	19.75	-92.75	7109:392:4	0.8
Rhomboplites	aurorubens	19.25	-92.75	7109:392:2	1
Rhomboplites	aurorubens	19.25	-92.25	7109:392:1	1
Rhomboplites	aurorubens	19.75	-91.75	7109:391:4	0.99
Rhomboplites	aurorubens	19.75	-91.25	7109:391:3	0.91
Rhomboplites	aurorubens	19.25	-91.75	7109:391:2	1
Rhomboplites	aurorubens	19.25	-91.25	7109:391:1	0.97
Rhomboplites	aurorubens	19.75	-90.75	7109:390:4	0.88
Rhomboplites	aurorubens	19.75	-90.25	7109:390:3	1
Rhomboplites	aurorubens	19.25	-90.75	7109:390:2	1
Rhomboplites	aurorubens	18.75	-94.75	7109:384:4	1
Rhomboplites	aurorubens	18.75	-94.25	7109:384:3	1
Rhomboplites	aurorubens	18.25	-94.75	7109:384:2	1
Rhomboplites	aurorubens	18.25	-94.25	7109:384:1	1
Rhomboplites	aurorubens	18.75	-93.75	7109:383:4	1
Rhomboplites	aurorubens	18.75	-93.25	7109:383:3	1
Rhomboplites	aurorubens	18.25	-93.75	7109:383:2	1
Rhomboplites	aurorubens	18.75	-92.75	7109:382:4	1
Rhomboplites	aurorubens	18.75	-92.25	7109:382:3	1
Rhomboplites	aurorubens	18.75	-91.75	7109:381:4	1
Rhomboplites	aurorubens	18.75	-91.25	7109:381:3	1
Rhomboplites	aurorubens	19.75	-87.75	7108:497:4	1
Rhomboplites	aurorubens	19.75	-87.25	7108:497:3	1
Rhomboplites	aurorubens	19.25	-87.75	7108:497:2	1
Rhomboplites	aurorubens	19.25	-87.25	7108:497:1	1
Rhomboplites	aurorubens	18.25	-88.25	7108:488:1	1
Rhomboplites	aurorubens	18.75	-87.75	7108:487:4	1
Rhomboplites	aurorubens	18.75	-87.25	7108:487:3	1
Rhomboplites	aurorubens	18.25	-87.75	7108:487:2	1
Rhomboplites	aurorubens	18.25	-87.25	7108:487:1	0.94
Rhomboplites	aurorubens	17.75	-88.25	7108:478:3	1
Rhomboplites	aurorubens	17.75	-87.75	7108:477:4	0.96
Rhomboplites	aurorubens	16.25	-88.75	7108:468:2	0.97
Rhomboplites	aurorubens	16.25	-88.25	7108:468:1	0.98
Rhomboplites	aurorubens	15.75	-88.75	7108:458:4	0.95
Rhomboplites	aurorubens	15.75	-88.25	7108:458:3	0.8
Rhomboplites	aurorubens	15.75	-87.75	7108:457:4	0.97
Rhomboplites	aurorubens	15.75	-87.25	7108:457:3	0.97
Rhomboplites	aurorubens	15.75	-86.75	7108:456:4	0.98
Rhomboplites	aurorubens	15.75	-86.25	7108:456:3	0.99
Rhomboplites	aurorubens	15.75	-85.25	7108:455:3	1
Rhomboplites	aurorubens	19.25	-81.25	7108:391:1	0.85
Rhomboplites	aurorubens	17.25	-83.75	7108:373:2	0.94
Rhomboplites	aurorubens	16.25	-84.75	7108:364:2	0.88
Rhomboplites	aurorubens	16.25	-84.25	7108:364:1	1
Rhomboplites	aurorubens	16.75	-83.25	7108:363:3	0.82
Rhomboplites	aurorubens	16.25	-83.75	7108:363:2	0.98
Rhomboplites	aurorubens	16.25	-83.25	7108:363:1	0.97
Rhomboplites	aurorubens	16.75	-82.75	7108:362:4	0.86
Rhomboplites	aurorubens	16.75	-82.25	7108:362:3	0.91
Rhomboplites	aurorubens	16.25	-82.75	7108:362:2	0.97
Rhomboplites	aurorubens	16.25	-82.25	7108:362:1	0.89
Rhomboplites	aurorubens	16.75	-81.75	7108:361:4	1
Rhomboplites	aurorubens	16.75	-81.25	7108:361:3	1
Rhomboplites	aurorubens	16.25	-81.75	7108:361:2	0.96
Rhomboplites	aurorubens	16.25	-81.25	7108:361:1	1
Rhomboplites	aurorubens	16.75	-80.75	7108:360:4	1
Rhomboplites	aurorubens	16.75	-80.25	7108:360:3	1
Rhomboplites	aurorubens	16.25	-80.75	7108:360:2	1
Rhomboplites	aurorubens	16.25	-80.25	7108:360:1	1
Rhomboplites	aurorubens	15.75	-84.75	7108:354:4	1
Rhomboplites	aurorubens	15.75	-84.25	7108:354:3	1
Rhomboplites	aurorubens	15.25	-84.25	7108:354:1	0.99
Rhomboplites	aurorubens	15.75	-83.75	7108:353:4	0.98
Rhomboplites	aurorubens	15.75	-83.25	7108:353:3	0.97
Rhomboplites	aurorubens	15.25	-83.25	7108:353:1	0.97
Rhomboplites	aurorubens	15.75	-82.75	7108:352:4	0.97
Rhomboplites	aurorubens	15.75	-82.25	7108:352:3	0.98
Rhomboplites	aurorubens	15.25	-82.75	7108:352:2	0.97
Rhomboplites	aurorubens	15.25	-82.25	7108:352:1	0.99
Rhomboplites	aurorubens	15.75	-81.75	7108:351:4	1
Rhomboplites	aurorubens	15.75	-81.25	7108:351:3	1
Rhomboplites	aurorubens	15.25	-81.75	7108:351:2	1
Rhomboplites	aurorubens	15.25	-81.25	7108:351:1	1
Rhomboplites	aurorubens	15.75	-80.75	7108:350:4	1
Rhomboplites	aurorubens	15.25	-80.75	7108:350:2	1
Rhomboplites	aurorubens	14.75	-83.25	7108:143:3	0.98
Rhomboplites	aurorubens	14.25	-83.25	7108:143:1	0.99
Rhomboplites	aurorubens	14.75	-82.75	7108:142:4	0.98
Rhomboplites	aurorubens	14.75	-82.25	7108:142:3	0.99
Rhomboplites	aurorubens	14.25	-82.25	7108:142:1	0.99
Rhomboplites	aurorubens	14.75	-81.75	7108:141:4	1
Rhomboplites	aurorubens	14.75	-81.25	7108:141:3	1
Rhomboplites	aurorubens	14.25	-81.75	7108:141:2	1
Rhomboplites	aurorubens	14.25	-81.25	7108:141:1	1
Rhomboplites	aurorubens	14.75	-80.25	7108:140:3	1
Rhomboplites	aurorubens	14.25	-80.25	7108:140:1	1
Rhomboplites	aurorubens	13.75	-83.75	7108:133:4	0.99
Rhomboplites	aurorubens	13.75	-83.25	7108:133:3	1
Rhomboplites	aurorubens	13.25	-83.75	7108:133:2	0.99
Rhomboplites	aurorubens	13.25	-83.25	7108:133:1	1
Rhomboplites	aurorubens	13.75	-82.75	7108:132:4	0.99
Rhomboplites	aurorubens	13.75	-82.25	7108:132:3	0.99
Rhomboplites	aurorubens	13.25	-82.75	7108:132:2	0.99
Rhomboplites	aurorubens	13.25	-82.25	7108:132:1	0.99
Rhomboplites	aurorubens	13.75	-81.75	7108:131:4	1
Rhomboplites	aurorubens	13.75	-81.25	7108:131:3	1
Rhomboplites	aurorubens	13.25	-81.25	7108:131:1	1
Rhomboplites	aurorubens	13.75	-80.25	7108:130:3	1
Rhomboplites	aurorubens	12.75	-83.25	7108:123:3	1
Rhomboplites	aurorubens	12.25	-83.75	7108:123:2	1
Rhomboplites	aurorubens	12.25	-83.25	7108:123:1	1
Rhomboplites	aurorubens	12.75	-82.75	7108:122:4	0.99
Rhomboplites	aurorubens	12.75	-82.25	7108:122:3	0.99
Rhomboplites	aurorubens	12.25	-82.75	7108:122:2	0.99
Rhomboplites	aurorubens	12.75	-81.75	7108:121:4	0.98
Rhomboplites	aurorubens	12.25	-81.75	7108:121:2	0.86
Rhomboplites	aurorubens	12.25	-81.25	7108:121:1	0.83
Rhomboplites	aurorubens	11.75	-83.75	7108:113:4	1
Rhomboplites	aurorubens	11.75	-83.25	7108:113:3	1
Rhomboplites	aurorubens	11.25	-83.75	7108:113:2	0.98
Rhomboplites	aurorubens	11.25	-83.25	7108:113:1	0.99
Rhomboplites	aurorubens	11.75	-82.75	7108:112:4	0.83
Rhomboplites	aurorubens	10.75	-83.75	7108:103:4	0.99
Rhomboplites	aurorubens	10.75	-83.25	7108:103:3	1
Rhomboplites	aurorubens	10.25	-83.25	7108:103:1	0.99
Rhomboplites	aurorubens	10.25	-82.75	7108:102:2	0.98
Rhomboplites	aurorubens	19.75	-76.25	7107:496:3	0.93
Rhomboplites	aurorubens	19.75	-75.75	7107:495:4	0.94
Rhomboplites	aurorubens	19.75	-75.25	7107:495:3	0.96
Rhomboplites	aurorubens	18.75	-78.25	7107:488:3	0.86
Rhomboplites	aurorubens	18.25	-78.25	7107:488:1	0.87
Rhomboplites	aurorubens	18.75	-77.75	7107:487:4	0.81
Rhomboplites	aurorubens	18.25	-77.75	7107:487:2	0.86
Rhomboplites	aurorubens	18.25	-76.75	7107:486:2	0.8
Rhomboplites	aurorubens	17.75	-78.75	7107:478:4	0.94
Rhomboplites	aurorubens	17.25	-78.75	7107:478:2	0.97
Rhomboplites	aurorubens	17.25	-78.25	7107:478:1	0.97
Rhomboplites	aurorubens	17.75	-77.75	7107:477:4	0.89
Rhomboplites	aurorubens	17.75	-77.25	7107:477:3	0.98
Rhomboplites	aurorubens	17.25	-77.75	7107:477:2	0.98
Rhomboplites	aurorubens	17.25	-77.25	7107:477:1	1
Rhomboplites	aurorubens	17.75	-76.75	7107:476:4	0.88
Rhomboplites	aurorubens	17.75	-76.25	7107:476:3	0.92
Rhomboplites	aurorubens	17.25	-75.75	7107:475:2	1
Rhomboplites	aurorubens	16.25	-79.25	7107:469:1	1
Rhomboplites	aurorubens	16.75	-78.75	7107:468:4	1
Rhomboplites	aurorubens	16.75	-78.25	7107:468:3	1
Rhomboplites	aurorubens	16.75	-77.75	7107:467:4	0.94
Rhomboplites	aurorubens	15.75	-79.75	7107:459:4	1
Rhomboplites	aurorubens	15.75	-78.75	7107:458:4	1
Rhomboplites	aurorubens	19.75	-73.25	7107:393:3	0.89
Rhomboplites	aurorubens	19.75	-72.75	7107:392:4	1
Rhomboplites	aurorubens	19.75	-72.25	7107:392:3	1
Rhomboplites	aurorubens	19.25	-72.75	7107:392:2	0.95
Rhomboplites	aurorubens	19.75	-71.75	7107:391:4	1
Rhomboplites	aurorubens	19.75	-71.25	7107:391:3	1
Rhomboplites	aurorubens	19.75	-70.75	7107:390:4	1
Rhomboplites	aurorubens	19.75	-70.25	7107:390:3	1
Rhomboplites	aurorubens	18.25	-74.75	7107:384:2	0.9
Rhomboplites	aurorubens	18.25	-74.25	7107:384:1	0.86
Rhomboplites	aurorubens	18.75	-73.25	7107:383:3	0.89
Rhomboplites	aurorubens	18.25	-73.75	7107:383:2	0.97
Rhomboplites	aurorubens	18.25	-73.25	7107:383:1	0.96
Rhomboplites	aurorubens	18.75	-72.75	7107:382:4	0.89
Rhomboplites	aurorubens	18.75	-72.25	7107:382:3	0.99
Rhomboplites	aurorubens	18.25	-72.75	7107:382:2	0.96
Rhomboplites	aurorubens	18.25	-72.25	7107:382:1	0.97
Rhomboplites	aurorubens	18.75	-71.75	7107:381:4	1
Rhomboplites	aurorubens	18.25	-71.75	7107:381:2	1
Rhomboplites	aurorubens	18.25	-71.25	7107:381:1	1
Rhomboplites	aurorubens	18.25	-70.75	7107:380:2	1
Rhomboplites	aurorubens	18.25	-70.25	7107:380:1	1
Rhomboplites	aurorubens	17.75	-71.75	7107:371:4	1
Rhomboplites	aurorubens	17.75	-71.25	7107:371:3	1
Rhomboplites	aurorubens	17.25	-71.75	7107:371:2	1
Rhomboplites	aurorubens	13.75	-79.75	7107:239:4	1
Rhomboplites	aurorubens	10.25	-75.75	7107:205:2	0.88
Rhomboplites	aurorubens	12.25	-72.75	7107:122:2	0.95
Rhomboplites	aurorubens	12.25	-72.25	7107:122:1	0.9
Rhomboplites	aurorubens	12.75	-71.75	7107:121:4	0.98
Rhomboplites	aurorubens	12.75	-71.25	7107:121:3	1
Rhomboplites	aurorubens	12.25	-71.75	7107:121:2	1
Rhomboplites	aurorubens	12.25	-71.25	7107:121:1	1
Rhomboplites	aurorubens	12.75	-70.75	7107:120:4	1
Rhomboplites	aurorubens	12.75	-70.25	7107:120:3	1
Rhomboplites	aurorubens	12.25	-70.75	7107:120:2	0.94
Rhomboplites	aurorubens	12.25	-70.25	7107:120:1	1
Rhomboplites	aurorubens	11.25	-74.25	7107:114:1	0.88
Rhomboplites	aurorubens	11.75	-73.25	7107:113:3	1
Rhomboplites	aurorubens	11.25	-73.75	7107:113:2	0.95
Rhomboplites	aurorubens	11.25	-73.25	7107:113:1	1
Rhomboplites	aurorubens	11.75	-72.75	7107:112:4	0.96
Rhomboplites	aurorubens	11.75	-72.25	7107:112:3	1
Rhomboplites	aurorubens	11.75	-71.75	7107:111:4	0.96
Rhomboplites	aurorubens	11.75	-71.25	7107:111:3	1
Rhomboplites	aurorubens	11.75	-70.75	7107:110:4	1
Rhomboplites	aurorubens	11.75	-70.25	7107:110:3	1
Rhomboplites	aurorubens	11.25	-70.75	7107:110:2	1
Rhomboplites	aurorubens	11.25	-70.25	7107:110:1	1
Rhomboplites	aurorubens	10.75	-74.25	7107:104:3	0.8
Rhomboplites	aurorubens	19.75	-69.75	7106:499:4	0.9
Rhomboplites	aurorubens	19.25	-69.75	7106:499:2	1
Rhomboplites	aurorubens	19.25	-69.25	7106:499:1	1
Rhomboplites	aurorubens	19.25	-68.75	7106:498:2	0.95
Rhomboplites	aurorubens	18.25	-69.75	7106:489:2	1
Rhomboplites	aurorubens	18.25	-69.25	7106:489:1	1
Rhomboplites	aurorubens	18.75	-68.75	7106:488:4	1
Rhomboplites	aurorubens	18.75	-68.25	7106:488:3	1
Rhomboplites	aurorubens	18.25	-68.75	7106:488:2	1
Rhomboplites	aurorubens	18.25	-68.25	7106:488:1	1
Rhomboplites	aurorubens	18.75	-67.75	7106:487:4	1
Rhomboplites	aurorubens	18.75	-67.25	7106:487:3	1
Rhomboplites	aurorubens	18.25	-67.75	7106:487:2	1
Rhomboplites	aurorubens	18.25	-67.25	7106:487:1	1
Rhomboplites	aurorubens	18.75	-66.75	7106:486:4	0.98
Rhomboplites	aurorubens	18.75	-66.25	7106:486:3	0.86
Rhomboplites	aurorubens	18.75	-65.75	7106:485:4	1
Rhomboplites	aurorubens	18.75	-65.25	7106:485:3	1
Rhomboplites	aurorubens	18.25	-65.75	7106:485:2	1
Rhomboplites	aurorubens	18.25	-65.25	7106:485:1	1
Rhomboplites	aurorubens	17.75	-67.25	7106:477:3	1
Rhomboplites	aurorubens	17.75	-66.75	7106:476:4	1
Rhomboplites	aurorubens	17.75	-66.25	7106:476:3	1
Rhomboplites	aurorubens	17.75	-65.75	7106:475:4	1
Rhomboplites	aurorubens	18.75	-64.75	7106:384:4	1
Rhomboplites	aurorubens	18.75	-64.25	7106:384:3	1
Rhomboplites	aurorubens	18.25	-64.75	7106:384:2	1
Rhomboplites	aurorubens	18.25	-64.25	7106:384:1	1
Rhomboplites	aurorubens	18.75	-63.25	7106:383:3	1
Rhomboplites	aurorubens	18.25	-63.25	7106:383:1	1
Rhomboplites	aurorubens	18.75	-62.75	7106:382:4	1
Rhomboplites	aurorubens	18.25	-62.75	7106:382:2	1
Rhomboplites	aurorubens	18.25	-62.25	7106:382:1	1
Rhomboplites	aurorubens	17.75	-64.75	7106:374:4	1
Rhomboplites	aurorubens	17.75	-63.75	7106:373:4	1
Rhomboplites	aurorubens	17.75	-63.25	7106:373:3	1
Rhomboplites	aurorubens	17.25	-63.75	7106:373:2	1
Rhomboplites	aurorubens	17.25	-63.25	7106:373:1	1
Rhomboplites	aurorubens	17.75	-62.75	7106:372:4	1
Rhomboplites	aurorubens	17.75	-62.25	7106:372:3	1
Rhomboplites	aurorubens	17.25	-62.75	7106:372:2	1
Rhomboplites	aurorubens	17.25	-62.25	7106:372:1	1
Rhomboplites	aurorubens	17.75	-61.75	7106:371:4	1
Rhomboplites	aurorubens	17.25	-61.75	7106:371:2	1
Rhomboplites	aurorubens	16.75	-62.25	7106:362:3	1
Rhomboplites	aurorubens	16.75	-61.25	7106:361:3	1
Rhomboplites	aurorubens	16.25	-61.75	7106:361:2	1
Rhomboplites	aurorubens	16.25	-61.25	7106:361:1	1
Rhomboplites	aurorubens	16.25	-60.75	7106:360:2	1
Rhomboplites	aurorubens	15.75	-63.75	7106:353:4	1
Rhomboplites	aurorubens	15.75	-61.75	7106:351:4	1
Rhomboplites	aurorubens	15.75	-61.25	7106:351:3	1
Rhomboplites	aurorubens	15.25	-61.25	7106:351:1	1
Rhomboplites	aurorubens	15.25	-60.75	7106:350:2	1
Rhomboplites	aurorubens	12.75	-69.75	7106:229:4	1
Rhomboplites	aurorubens	12.25	-69.75	7106:229:2	1
Rhomboplites	aurorubens	12.25	-69.25	7106:229:1	1
Rhomboplites	aurorubens	12.25	-68.75	7106:228:2	1
Rhomboplites	aurorubens	12.25	-68.25	7106:228:1	1
Rhomboplites	aurorubens	12.25	-67.75	7106:227:2	1
Rhomboplites	aurorubens	12.25	-67.25	7106:227:1	1
Rhomboplites	aurorubens	12.25	-66.75	7106:226:2	1
Rhomboplites	aurorubens	11.75	-69.75	7106:219:4	1
Rhomboplites	aurorubens	11.75	-69.25	7106:219:3	1
Rhomboplites	aurorubens	11.75	-68.75	7106:218:4	1
Rhomboplites	aurorubens	11.25	-68.75	7106:218:2	1
Rhomboplites	aurorubens	11.25	-68.25	7106:218:1	1
Rhomboplites	aurorubens	11.75	-67.25	7106:217:3	0.91
Rhomboplites	aurorubens	11.75	-66.75	7106:216:4	1
Rhomboplites	aurorubens	11.75	-66.25	7106:216:3	1
Rhomboplites	aurorubens	11.25	-66.75	7106:216:2	0.87
Rhomboplites	aurorubens	11.25	-65.75	7106:215:2	1
Rhomboplites	aurorubens	11.25	-65.25	7106:215:1	1
Rhomboplites	aurorubens	10.75	-68.25	7106:208:3	0.89
Rhomboplites	aurorubens	10.75	-67.75	7106:207:4	0.91
Rhomboplites	aurorubens	10.75	-67.25	7106:207:3	0.93
Rhomboplites	aurorubens	10.75	-66.75	7106:206:4	0.96
Rhomboplites	aurorubens	10.75	-66.25	7106:206:3	1
Rhomboplites	aurorubens	10.75	-65.75	7106:205:4	1
Rhomboplites	aurorubens	10.75	-65.25	7106:205:3	1
Rhomboplites	aurorubens	10.25	-65.75	7106:205:2	0.99
Rhomboplites	aurorubens	10.25	-65.25	7106:205:1	0.94
Rhomboplites	aurorubens	14.75	-61.25	7106:141:3	1
Rhomboplites	aurorubens	14.75	-60.75	7106:140:4	1
Rhomboplites	aurorubens	14.25	-60.75	7106:140:2	1
Rhomboplites	aurorubens	13.75	-61.25	7106:131:3	1
Rhomboplites	aurorubens	13.25	-61.25	7106:131:1	1
Rhomboplites	aurorubens	13.75	-60.75	7106:130:4	1
Rhomboplites	aurorubens	12.75	-61.25	7106:121:3	1
Rhomboplites	aurorubens	12.25	-61.75	7106:121:2	1
Rhomboplites	aurorubens	12.25	-61.25	7106:121:1	1
Rhomboplites	aurorubens	11.75	-64.75	7106:114:4	1
Rhomboplites	aurorubens	11.75	-64.25	7106:114:3	1
Rhomboplites	aurorubens	11.25	-64.75	7106:114:2	1
Rhomboplites	aurorubens	11.25	-64.25	7106:114:1	0.95
Rhomboplites	aurorubens	11.75	-63.75	7106:113:4	0.98
Rhomboplites	aurorubens	11.75	-63.25	7106:113:3	1
Rhomboplites	aurorubens	11.75	-62.75	7106:112:4	1
Rhomboplites	aurorubens	11.75	-62.25	7106:112:3	1
Rhomboplites	aurorubens	11.25	-62.75	7106:112:2	0.82
Rhomboplites	aurorubens	11.25	-62.25	7106:112:1	0.86
Rhomboplites	aurorubens	11.75	-61.75	7106:111:4	1
Rhomboplites	aurorubens	11.25	-61.75	7106:111:2	0.93
Rhomboplites	aurorubens	11.25	-61.25	7106:111:1	0.81
Rhomboplites	aurorubens	11.25	-60.75	7106:110:2	1
Rhomboplites	aurorubens	11.25	-60.25	7106:110:1	1
Rhomboplites	aurorubens	10.75	-64.75	7106:104:4	1
Rhomboplites	aurorubens	10.75	-64.25	7106:104:3	0.83
Rhomboplites	aurorubens	10.25	-64.75	7106:104:2	0.85
Rhomboplites	aurorubens	10.25	-64.25	7106:104:1	0.87
Rhomboplites	aurorubens	10.75	-61.25	7106:101:3	0.83
Rhomboplites	aurorubens	10.75	-60.75	7106:100:4	0.87
Rhomboplites	aurorubens	10.75	-60.25	7106:100:3	1
Rhomboplites	aurorubens	10.25	-60.75	7106:100:2	0.83
Rhomboplites	aurorubens	10.25	-60.25	7106:100:1	0.9
Rhomboplites	aurorubens	13.25	-59.75	7105:239:2	1
Rhomboplites	aurorubens	13.25	-59.25	7105:239:1	1
Rhomboplites	aurorubens	9.75	-82.75	7008:392:4	0.98
Rhomboplites	aurorubens	9.75	-82.25	7008:392:3	0.98
Rhomboplites	aurorubens	9.25	-82.25	7008:392:1	0.99
Rhomboplites	aurorubens	9.25	-81.75	7008:391:2	1
Rhomboplites	aurorubens	9.25	-81.25	7008:391:1	1
Rhomboplites	aurorubens	9.25	-80.75	7008:390:2	1
Rhomboplites	aurorubens	9.25	-80.25	7008:390:1	1
Rhomboplites	aurorubens	8.75	-81.75	7008:381:4	0.97
Rhomboplites	aurorubens	8.75	-81.25	7008:381:3	1
Rhomboplites	aurorubens	8.75	-80.75	7008:380:4	1
Rhomboplites	aurorubens	9.75	-79.75	7007:499:4	0.99
Rhomboplites	aurorubens	9.75	-79.25	7007:499:3	0.86
Rhomboplites	aurorubens	9.25	-79.75	7007:499:2	1
Rhomboplites	aurorubens	9.25	-79.25	7007:499:1	1
Rhomboplites	aurorubens	9.75	-78.75	7007:498:4	0.82
Rhomboplites	aurorubens	9.25	-78.25	7007:498:1	1
Rhomboplites	aurorubens	9.25	-77.75	7007:497:2	0.97
Rhomboplites	aurorubens	9.75	-76.25	7007:496:3	0.88
Rhomboplites	aurorubens	9.25	-76.75	7007:496:2	0.87
Rhomboplites	aurorubens	9.25	-76.25	7007:496:1	0.89
Rhomboplites	aurorubens	8.75	-77.75	7007:487:4	0.8
Rhomboplites	aurorubens	8.75	-76.25	7007:486:3	0.82
Rhomboplites	aurorubens	7.75	-76.75	7007:476:4	0.8
Rhomboplites	aurorubens	9.75	-60.25	7006:390:3	0.81
Rhomboplites	aurorubens	9.25	-60.25	7006:390:1	0.82
Rhomboplites	aurorubens	9.75	-59.75	7005:499:4	0.99
Rhomboplites	aurorubens	9.25	-59.75	7005:499:2	1
Rhomboplites	aurorubens	9.25	-59.25	7005:499:1	0.99
Rhomboplites	aurorubens	8.75	-59.75	7005:489:4	1
Rhomboplites	aurorubens	8.75	-59.25	7005:489:3	1
Rhomboplites	aurorubens	8.25	-59.25	7005:489:1	0.99
Rhomboplites	aurorubens	8.75	-58.75	7005:488:4	1
Rhomboplites	aurorubens	8.25	-58.75	7005:488:2	1
Rhomboplites	aurorubens	8.25	-58.25	7005:488:1	1
Rhomboplites	aurorubens	8.25	-57.75	7005:487:2	1
Rhomboplites	aurorubens	7.75	-58.75	7005:478:4	0.9
Rhomboplites	aurorubens	7.75	-58.25	7005:478:3	0.94
Rhomboplites	aurorubens	7.75	-57.75	7005:477:4	1
Rhomboplites	aurorubens	7.75	-57.25	7005:477:3	1
Rhomboplites	aurorubens	7.25	-57.75	7005:477:2	0.96
Rhomboplites	aurorubens	7.25	-57.25	7005:477:1	1
Rhomboplites	aurorubens	7.75	-56.75	7005:476:4	1
Rhomboplites	aurorubens	7.25	-56.75	7005:476:2	1
Rhomboplites	aurorubens	7.25	-56.25	7005:476:1	1
Rhomboplites	aurorubens	7.25	-55.75	7005:475:2	1
Rhomboplites	aurorubens	7.25	-55.25	7005:475:1	0.98
Rhomboplites	aurorubens	6.75	-58.25	7005:468:3	0.86
Rhomboplites	aurorubens	6.75	-57.25	7005:467:3	0.96
Rhomboplites	aurorubens	6.75	-56.75	7005:466:4	1
Rhomboplites	aurorubens	6.75	-56.25	7005:466:3	1
Rhomboplites	aurorubens	6.25	-56.75	7005:466:2	0.88
Rhomboplites	aurorubens	6.25	-56.25	7005:466:1	0.89
Rhomboplites	aurorubens	6.75	-55.75	7005:465:4	0.95
Rhomboplites	aurorubens	6.75	-55.25	7005:465:3	0.91
Rhomboplites	aurorubens	6.25	-55.75	7005:465:2	0.86
Rhomboplites	aurorubens	6.25	-55.25	7005:465:1	0.81
Rhomboplites	aurorubens	7.25	-54.75	7005:374:2	0.92
Rhomboplites	aurorubens	7.25	-54.25	7005:374:1	0.88
Rhomboplites	aurorubens	7.25	-53.75	7005:373:2	0.86
Rhomboplites	aurorubens	7.25	-53.25	7005:373:1	0.88
Rhomboplites	aurorubens	6.75	-54.75	7005:364:4	0.89
Rhomboplites	aurorubens	6.75	-54.25	7005:364:3	0.84
Rhomboplites	aurorubens	6.75	-53.75	7005:363:4	0.8
Rhomboplites	aurorubens	6.75	-52.75	7005:362:4	0.81
Rhomboplites	aurorubens	6.75	-52.25	7005:362:3	0.91
Rhomboplites	aurorubens	6.25	-51.75	7005:361:2	0.86
Rhomboplites	aurorubens	5.75	-51.25	7005:351:3	0.85
Rhomboplites	aurorubens	5.25	-50.75	7005:350:2	0.91
Rhomboplites	aurorubens	5.25	-50.25	7005:350:1	1
Rhomboplites	aurorubens	4.75	-50.25	7005:140:3	0.99
Rhomboplites	aurorubens	4.75	-49.75	7004:249:4	0.84
Rhomboplites	aurorubens	4.25	-49.75	7004:249:2	0.99
Rhomboplites	aurorubens	4.25	-49.25	7004:249:1	1
Rhomboplites	aurorubens	3.75	-49.25	7004:239:3	0.92
Rhomboplites	aurorubens	3.75	-48.75	7004:238:4	1
Rhomboplites	aurorubens	3.25	-48.75	7004:238:2	0.84
Rhomboplites	aurorubens	3.25	-48.25	7004:238:1	1
Rhomboplites	aurorubens	2.75	-48.25	7004:228:3	0.91
Rhomboplites	aurorubens	2.75	-47.75	7004:227:4	1
Rhomboplites	aurorubens	2.25	-47.75	7004:227:2	0.87
Rhomboplites	aurorubens	2.25	-47.25	7004:227:1	1
Rhomboplites	aurorubens	1.75	-47.25	7004:217:3	0.95
Rhomboplites	aurorubens	1.75	-46.75	7004:216:4	1
Rhomboplites	aurorubens	1.25	-46.75	7004:216:2	1
Rhomboplites	aurorubens	1.25	-46.25	7004:216:1	1
Rhomboplites	aurorubens	0.25	-47.25	7004:207:1	0.97
Rhomboplites	aurorubens	0.75	-46.75	7004:206:4	0.97
Rhomboplites	aurorubens	0.75	-46.25	7004:206:3	1
Rhomboplites	aurorubens	0.25	-46.75	7004:206:2	0.99
Rhomboplites	aurorubens	0.25	-46.25	7004:206:1	1
Rhomboplites	aurorubens	0.75	-45.75	7004:205:4	1
Rhomboplites	aurorubens	0.75	-45.25	7004:205:3	1
Rhomboplites	aurorubens	0.25	-45.75	7004:205:2	1
Rhomboplites	aurorubens	0.25	-45.25	7004:205:1	1
Rhomboplites	aurorubens	0.25	-44.75	7004:104:2	1
Rhomboplites	aurorubens	0.25	-44.25	7004:104:1	1
Rhomboplites	aurorubens	-32.75	-50.25	5305:120:3	0.84
Rhomboplites	aurorubens	-32.25	-50.25	5305:120:1	0.83
Rhomboplites	aurorubens	-31.75	-50.25	5305:110:3	0.81
Rhomboplites	aurorubens	-31.75	-49.75	5304:219:4	0.83
Rhomboplites	aurorubens	-31.25	-49.75	5304:219:2	0.87
Rhomboplites	aurorubens	-30.75	-49.75	5304:209:4	0.83
Rhomboplites	aurorubens	-30.75	-49.25	5304:209:3	0.9
Rhomboplites	aurorubens	-30.25	-49.25	5304:209:1	0.86
Rhomboplites	aurorubens	-30.75	-48.75	5304:208:4	0.8
Rhomboplites	aurorubens	-30.25	-48.75	5304:208:2	0.91
Rhomboplites	aurorubens	-29.75	-49.25	5204:499:3	0.82
Rhomboplites	aurorubens	-29.25	-49.25	5204:499:1	0.8
Rhomboplites	aurorubens	-29.75	-48.75	5204:498:4	0.89
Rhomboplites	aurorubens	-29.25	-48.75	5204:498:2	0.86
Rhomboplites	aurorubens	-29.25	-48.25	5204:498:1	0.87
Rhomboplites	aurorubens	-28.75	-48.75	5204:488:4	0.84
Rhomboplites	aurorubens	-28.75	-48.25	5204:488:3	0.91
Rhomboplites	aurorubens	-28.25	-48.75	5204:488:2	0.83
Rhomboplites	aurorubens	-28.25	-48.25	5204:488:1	0.89
Rhomboplites	aurorubens	-28.25	-47.75	5204:487:2	0.91
Rhomboplites	aurorubens	-27.75	-48.75	5204:478:4	0.86
Rhomboplites	aurorubens	-27.75	-48.25	5204:478:3	0.89
Rhomboplites	aurorubens	-27.25	-48.75	5204:478:2	0.89
Rhomboplites	aurorubens	-27.25	-48.25	5204:478:1	0.9
Rhomboplites	aurorubens	-27.75	-47.75	5204:477:4	0.92
Rhomboplites	aurorubens	-27.25	-47.75	5204:477:2	0.96
Rhomboplites	aurorubens	-26.75	-48.75	5204:468:4	0.91
Rhomboplites	aurorubens	-26.75	-48.25	5204:468:3	0.92
Rhomboplites	aurorubens	-26.25	-48.25	5204:468:1	0.95
Rhomboplites	aurorubens	-26.75	-47.75	5204:467:4	0.95
Rhomboplites	aurorubens	-26.75	-47.25	5204:467:3	0.91
Rhomboplites	aurorubens	-26.25	-47.75	5204:467:2	0.96
Rhomboplites	aurorubens	-26.25	-47.25	5204:467:1	0.97
Rhomboplites	aurorubens	-25.75	-48.25	5204:458:3	0.98
Rhomboplites	aurorubens	-25.25	-48.25	5204:458:1	0.98
Rhomboplites	aurorubens	-25.75	-47.75	5204:457:4	0.98
Rhomboplites	aurorubens	-25.75	-47.25	5204:457:3	0.99
Rhomboplites	aurorubens	-25.25	-47.75	5204:457:2	0.99
Rhomboplites	aurorubens	-25.25	-47.25	5204:457:1	0.99
Rhomboplites	aurorubens	-25.75	-46.75	5204:456:4	0.93
Rhomboplites	aurorubens	-25.75	-46.25	5204:456:3	0.82
Rhomboplites	aurorubens	-25.25	-46.75	5204:456:2	1
Rhomboplites	aurorubens	-25.25	-46.25	5204:456:1	0.96
Rhomboplites	aurorubens	-25.25	-45.75	5204:455:2	0.9
Rhomboplites	aurorubens	-24.75	-47.75	5204:247:4	1
Rhomboplites	aurorubens	-24.75	-47.25	5204:247:3	1
Rhomboplites	aurorubens	-24.25	-47.25	5204:247:1	1
Rhomboplites	aurorubens	-24.75	-46.75	5204:246:4	1
Rhomboplites	aurorubens	-24.75	-46.25	5204:246:3	1
Rhomboplites	aurorubens	-24.25	-46.75	5204:246:2	1
Rhomboplites	aurorubens	-24.25	-46.25	5204:246:1	1
Rhomboplites	aurorubens	-24.75	-45.75	5204:245:4	1
Rhomboplites	aurorubens	-24.75	-45.25	5204:245:3	0.9
Rhomboplites	aurorubens	-24.25	-45.75	5204:245:2	0.99
Rhomboplites	aurorubens	-24.25	-45.25	5204:245:1	0.99
Rhomboplites	aurorubens	-23.75	-46.25	5204:236:3	1
Rhomboplites	aurorubens	-23.75	-45.75	5204:235:4	0.96
Rhomboplites	aurorubens	-23.75	-45.25	5204:235:3	0.99
Rhomboplites	aurorubens	-24.25	-44.75	5204:144:2	0.81
Rhomboplites	aurorubens	-23.75	-44.75	5204:134:4	0.99
Rhomboplites	aurorubens	-23.75	-44.25	5204:134:3	0.84
Rhomboplites	aurorubens	-23.25	-44.75	5204:134:2	0.93
Rhomboplites	aurorubens	-23.25	-44.25	5204:134:1	0.89
Rhomboplites	aurorubens	-22.75	-43.75	5204:123:4	0.89
Rhomboplites	aurorubens	-22.75	-42.75	5204:122:4	0.87
Rhomboplites	aurorubens	-22.75	-42.25	5204:122:3	0.94
Rhomboplites	aurorubens	-22.75	-41.75	5204:121:4	0.99
Rhomboplites	aurorubens	-22.75	-41.25	5204:121:3	0.86
Rhomboplites	aurorubens	-22.25	-41.75	5204:121:2	1
Rhomboplites	aurorubens	-22.25	-41.25	5204:121:1	0.84
Rhomboplites	aurorubens	-21.25	-41.25	5204:111:1	0.86
Rhomboplites	aurorubens	-21.75	-40.75	5204:110:4	0.83
Rhomboplites	aurorubens	-19.75	-39.75	5103:499:4	0.82
Rhomboplites	aurorubens	-19.25	-39.75	5103:499:2	0.88
Rhomboplites	aurorubens	-10.75	-36.75	5103:206:4	0.9
Rhomboplites	aurorubens	-10.75	-36.25	5103:206:3	0.92
Rhomboplites	aurorubens	-10.25	-36.25	5103:206:1	0.84
Rhomboplites	aurorubens	-10.25	-35.75	5103:205:2	0.82
Rhomboplites	aurorubens	-1.25	-45.25	5004:215:1	1
Rhomboplites	aurorubens	-0.25	-47.25	5004:207:1	0.94
Rhomboplites	aurorubens	-0.75	-46.75	5004:206:4	1
Rhomboplites	aurorubens	-0.75	-46.25	5004:206:3	1
Rhomboplites	aurorubens	-0.25	-46.75	5004:206:2	0.98
Rhomboplites	aurorubens	-0.75	-45.75	5004:205:4	1
Rhomboplites	aurorubens	-0.75	-45.25	5004:205:3	1
Rhomboplites	aurorubens	-0.25	-45.75	5004:205:2	1
Rhomboplites	aurorubens	-0.25	-45.25	5004:205:1	1
Rhomboplites	aurorubens	-2.25	-43.75	5004:123:2	1
Rhomboplites	aurorubens	-2.25	-43.25	5004:123:1	1
Rhomboplites	aurorubens	-2.25	-42.75	5004:122:2	1
Rhomboplites	aurorubens	-2.25	-42.25	5004:122:1	1
Rhomboplites	aurorubens	-2.75	-41.75	5004:121:4	0.98
Rhomboplites	aurorubens	-2.75	-41.25	5004:121:3	1
Rhomboplites	aurorubens	-2.25	-41.75	5004:121:2	1
Rhomboplites	aurorubens	-2.25	-41.25	5004:121:1	1
Rhomboplites	aurorubens	-2.75	-40.75	5004:120:4	1
Rhomboplites	aurorubens	-2.75	-40.25	5004:120:3	1
Rhomboplites	aurorubens	-2.25	-40.75	5004:120:2	1
Rhomboplites	aurorubens	-2.25	-40.25	5004:120:1	1
Rhomboplites	aurorubens	-1.75	-44.75	5004:114:4	1
Rhomboplites	aurorubens	-1.25	-44.75	5004:114:2	1
Rhomboplites	aurorubens	-1.25	-44.25	5004:114:1	1
Rhomboplites	aurorubens	-1.75	-43.75	5004:113:4	1
Rhomboplites	aurorubens	-1.75	-43.25	5004:113:3	1
Rhomboplites	aurorubens	-1.25	-43.75	5004:113:2	1
Rhomboplites	aurorubens	-1.25	-43.25	5004:113:1	1
Rhomboplites	aurorubens	-1.75	-42.75	5004:112:4	1
Rhomboplites	aurorubens	-0.75	-44.75	5004:104:4	1
Rhomboplites	aurorubens	-0.75	-44.25	5004:104:3	1
Rhomboplites	aurorubens	-0.25	-44.75	5004:104:2	1
Rhomboplites	aurorubens	-0.25	-44.25	5004:104:1	1
Rhomboplites	aurorubens	-0.75	-43.75	5004:103:4	1
Rhomboplites	aurorubens	-0.25	-43.75	5004:103:2	1
Rhomboplites	aurorubens	-5.75	-35.25	5003:455:3	0.94
Rhomboplites	aurorubens	-5.25	-35.75	5003:455:2	0.96
Rhomboplites	aurorubens	-5.25	-35.25	5003:455:1	0.95
Rhomboplites	aurorubens	-8.25	-34.25	5003:384:1	0.83
Rhomboplites	aurorubens	-7.75	-34.25	5003:374:3	0.87
Rhomboplites	aurorubens	-7.25	-34.25	5003:374:1	0.93
Rhomboplites	aurorubens	-6.75	-34.75	5003:364:4	0.86
Rhomboplites	aurorubens	-6.75	-34.25	5003:364:3	0.99
Rhomboplites	aurorubens	-6.25	-34.75	5003:364:2	0.92
Rhomboplites	aurorubens	-5.75	-34.75	5003:354:4	0.98
Rhomboplites	aurorubens	-5.25	-34.75	5003:354:2	1
Rhomboplites	aurorubens	-4.25	-38.25	5003:248:1	1
Rhomboplites	aurorubens	-4.75	-37.25	5003:247:3	1
Rhomboplites	aurorubens	-4.25	-37.75	5003:247:2	1
Rhomboplites	aurorubens	-4.25	-37.25	5003:247:1	1
Rhomboplites	aurorubens	-4.75	-36.75	5003:246:4	0.98
Rhomboplites	aurorubens	-4.75	-36.25	5003:246:3	0.98
Rhomboplites	aurorubens	-4.25	-36.75	5003:246:2	1
Rhomboplites	aurorubens	-4.75	-35.75	5003:245:4	0.98
Rhomboplites	aurorubens	-4.75	-35.25	5003:245:3	1
Rhomboplites	aurorubens	-4.25	-35.75	5003:245:2	1
Rhomboplites	aurorubens	-3.25	-39.25	5003:239:1	1
Rhomboplites	aurorubens	-3.75	-38.75	5003:238:4	1
Rhomboplites	aurorubens	-3.75	-38.25	5003:238:3	1
Rhomboplites	aurorubens	-3.25	-38.75	5003:238:2	1
Rhomboplites	aurorubens	-3.25	-38.25	5003:238:1	1
Rhomboplites	aurorubens	-3.75	-37.75	5003:237:4	1
Rhomboplites	aurorubens	-3.75	-37.25	5003:237:3	1
Rhomboplites	aurorubens	-3.25	-37.75	5003:237:2	0.98
Rhomboplites	aurorubens	-3.75	-35.75	5003:235:4	1
Rhomboplites	aurorubens	-2.75	-39.75	5003:229:4	1
Rhomboplites	aurorubens	-2.75	-39.25	5003:229:3	1
Rhomboplites	aurorubens	-2.25	-39.75	5003:229:2	1
Rhomboplites	aurorubens	-2.25	-39.25	5003:229:1	1
Rhomboplites	aurorubens	-2.75	-38.75	5003:228:4	1
Rhomboplites	aurorubens	-2.25	-38.25	5003:228:1	1
Rhomboplites	aurorubens	-1.75	-38.75	5003:218:4	1
Rhomboplites	aurorubens	-1.25	-38.75	5003:218:2	1
Rhomboplites	aurorubens	-3.75	-33.75	5003:133:4	1
Rhomboplites	aurorubens	-3.75	-32.25	5003:132:3	1
Occurrence cells used for creating environmental envelope (n = 364)
Genus	Species	Center Lat	Center Long	C-Square	Depth (m)	Surface Water Temp. (∞C)	Bottom Water Temp. (∞C)	Surface Salinity (psu)	Bottom Salinity (psu)	Primary Production (mgC∑m-3∑day-1)	Sea Ice Concentration (0-1 fraction)	Dissolved Bottom Oxygen (mmol∑m-3)	Distance to Land (km)
Rhomboplites	aurorubens	-26.25	-45.25	5204:465:1	1748	24.1559	3.63555	36.9101	34.9072	4.319	0	238.98	292
Rhomboplites	aurorubens	-25.25	-47.75	5204:457:2	22	22.9421	21.8652	35.1172	35.5622	4.334	0	231.384	25
Rhomboplites	aurorubens	-24.75	-44.75	5204:144:4	201	24.0434	17.6392	36.8894	36.0584	10.131	0	205.993	170
Rhomboplites	aurorubens	-24.75	-46.25	5204:246:3	69	23.112	18.5502	36.0822	36.2495	8.528	0	198.304	97
Rhomboplites	aurorubens	-24.25	-46.25	5204:246:1	38	23.2968	20.5744	35.8599	36.2444	13.455	0	217.371	50
Rhomboplites	aurorubens	-23.75	-45.25	5204:235:3	49	23.445	23.2344	36.0414	36.0944	20.354	0	225.428	19
Rhomboplites	aurorubens	-23.75	-46.25	5204:236:3	43	23.4588	22.9534	35.5483	35.6995	16.5596	0	224.578	5
Rhomboplites	aurorubens	-23.25	-44.25	5204:134:1	45	23.5572	19.9118	36.1291	36.3683	29.064	0	210.97	25
Rhomboplites	aurorubens	-23.25	-45.25	5204:235:1	4	23.6248	22.7601	35.9193	35.9938	21.8593	0	221.789	1
Rhomboplites	aurorubens	-22.75	-43.25	5204:123:3	8	23.4783	23.6686	36.3115	36.1851	34.576	0	218.437	8
Rhomboplites	aurorubens	-21.75	-40.75	5204:110:4	18	23.7717	23.7889	36.5594	36.8691	21.354	0	213.004	77
Rhomboplites	aurorubens	-20.25	-36.75	5203:206:2	2259	26.1881	3.31761	37.3305	34.5095	0.56	0	202.185	357
Rhomboplites	aurorubens	-20.25	-37.25	5203:207:1	2175	26.2198	2.34341	37.3299	34.9175	0.642	0	256.561	307
Rhomboplites	aurorubens	-20.25	-40.25	5204:100:1	24	24.5211	25.3599	36.7593	37.019	12.214	0	209.065	14
Rhomboplites	aurorubens	-19.75	-38.25	5103:498:3	391	26.0789	24.4016	37.2389	37.2086	1.408	0	214.502	191
Rhomboplites	aurorubens	-17.75	-38.25	5103:478:3	43	26.1362	25.9016	37.1602	37.324	2.894	0	207.637	132
Rhomboplites	aurorubens	-15.25	-35.25	5103:455:1	4456	26.8999	0.794309	37.2331	34.7181	0.811	0	231.095	405
Rhomboplites	aurorubens	-5.25	-33.75	5003:353:2	4343	27.7123	0.858121	36.0519	34.7249	1.038	0	237.935	201
Rhomboplites	aurorubens	-4.75	-37.25	5003:247:3	17	27.7639	27.6566	35.8073	36.1932	8.581	0	201.216	15
Rhomboplites	aurorubens	-3.75	-38.25	5003:238:3	23	27.7522	27.6761	35.916	36.1001	5.402	0	201.263	22
Rhomboplites	aurorubens	-3.25	-38.75	5003:238:2	85	27.7638	27.6163	36.1236	36.1094	2.731	0	201.638	27
Rhomboplites	aurorubens	2.75	-49.25	7004:229:3	57	28.2233	27.3453	29.1767	36.1529	42.344	0	200.461	180
Rhomboplites	aurorubens	4.75	-51.75	7005:141:4	49	27.9838	28.1191	23.5301	35.3705	23.121	0	215.485	26
Rhomboplites	aurorubens	5.25	-52.75	7005:352:2	17	27.706	27.7655	26.8401	31.9446	29.582	0	212.363	12
Rhomboplites	aurorubens	5.75	-50.75	7005:350:4	2226	28.2454	2.61628	34.0072	34.9211	10.988	0	263.6	208
Rhomboplites	aurorubens	5.75	-52.25	7005:352:3	22	27.982	26.5967	27.5192	36.1719	20.924	0	198.889	97
Rhomboplites	aurorubens	6.25	-52.75	7005:362:2	39	27.9656	26.2766	29.0159	36.2043	21.525	0	198.772	129
Rhomboplites	aurorubens	6.25	-53.75	7005:363:2	77	27.5567	27.213	31.3347	35.7558	31.371	0	203.501	84
Rhomboplites	aurorubens	6.25	-55.25	7005:465:1	37	27.4958	27.5295	34.5174	34.9144	35.103	0	205.242	27
Rhomboplites	aurorubens	6.75	-52.75	7005:362:4	151	28.1245	18.3831	30.9264	36.2616	14.621	0	168.299	173
Rhomboplites	aurorubens	6.75	-54.75	7005:364:4	108	27.6432	24.9301	33.0808	36.3862	28.278	0	189.874	111
Rhomboplites	aurorubens	6.75	-55.75	7005:465:4	65	27.6007	27.0888	34.5774	35.944	24.163	0	201.925	111
Rhomboplites	aurorubens	6.75	-56.25	7005:466:3	122	27.6283	26.834	34.9739	36.2318	19.67	0	202.477	134
Rhomboplites	aurorubens	6.75	-57.75	7005:467:4	5	28.0178	27.9563	33.7293	35.2963	21.537	0	205.418	22
Rhomboplites	aurorubens	7.25	-55.25	7005:475:1	278	27.9438	17.8459	32.9163	36.0836	15.292	0	157.023	166
Rhomboplites	aurorubens	7.25	-56.75	7005:476:2	85	27.9372	27.8725	34.5118	35.2146	11.902	0	205.276	166
Rhomboplites	aurorubens	7.75	-57.25	7005:477:3	218	28.0908	21.4311	34.3108	36.4091	8.938	0	172.558	172
Rhomboplites	aurorubens	7.75	-57.75	7005:477:4	41	28.058	27.1048	34.6145	36.1311	16.545	0	206.297	133
Rhomboplites	aurorubens	7.75	-58.25	7005:478:3	31	28.136	27.8579	34.3697	35.6191	24.981	0	205.664	96
Rhomboplites	aurorubens	8.25	-57.25	7005:487:1	1495	28.2142	3.5575	33.7476	35.0103	6.156	0	254.081	212
Rhomboplites	aurorubens	8.25	-58.25	7005:488:1	280	28.1504	27.3569	34.7397	36.1207	11.814	0	206.437	129
Rhomboplites	aurorubens	8.25	-76.75	7007:486:2	36	28.2714	22.6305	30.8504	35.4068	15.2324	0	163.629	14
Rhomboplites	aurorubens	8.75	-54.75	7005:384:4	2638	28.2301	3.04336	33.3256	34.9566	5.58	0	264.403	333
Rhomboplites	aurorubens	8.75	-57.25	7005:487:3	2440	28.2624	2.7462	33.6857	34.9447	4.789	0	264.469	249
Rhomboplites	aurorubens	8.75	-76.75	7007:486:4	88	28.417	28.4152	30.1231	35.547	8.239	0	204.522	21
Rhomboplites	aurorubens	9.25	-59.25	7005:499:1	400	28.2327	6.93357	34.4438	34.6425	6.605	0	168.83	129
Rhomboplites	aurorubens	9.25	-60.25	7006:390:1	45	28.0875	26.9128	34.652	36.164	34.844	0	207.54	82
Rhomboplites	aurorubens	9.25	-76.75	7007:496:2	1473	28.5027	4.15635	32.4977	34.9614	3.105	0	205.583	96
Rhomboplites	aurorubens	9.25	-78.75	7007:498:2	1	27.9575	10.2442	33.0804	35.1682	21.9994	0	122.456	2
Rhomboplites	aurorubens	9.25	-79.25	7007:499:1	23	27.9046	14.612	33.1401	35.2234	19.7515	0	136.347	3
Rhomboplites	aurorubens	9.25	-79.75	7007:499:2	26	27.9597	19.3726	33.4956	34.9257	14.0539	0	175.852	4
Rhomboplites	aurorubens	9.25	-80.25	7008:390:1	222	28.1908	28.2709	34.9414	35.5023	3.199	0	201.008	17
Rhomboplites	aurorubens	9.25	-82.25	7008:392:1	49	28.2434	28.2249	34.7665	34.5431	4.184	0	200.184	17
Rhomboplites	aurorubens	9.75	-56.75	7005:496:4	3533	28.2185	2.17374	33.8609	34.9091	3.563	0	264	364
Rhomboplites	aurorubens	9.75	-59.75	7005:499:4	263	28.2359	11.203	34.0307	35.1511	17.035	0	159.034	146
Rhomboplites	aurorubens	9.75	-75.75	7007:495:4	32	28.9248	28.7992	34.853	35.6793	31.901	0	203.13	23
Rhomboplites	aurorubens	9.75	-76.25	7007:496:3	480	28.7084	25.6963	34.5541	36.5882	3.158	0	216.186	82
Rhomboplites	aurorubens	9.75	-78.75	7007:498:4	1044	28.2613	4.28198	35.1621	34.9367	0.305	0	200.862	110
Rhomboplites	aurorubens	10.25	-65.25	7106:205:1	73	26.6256	26.4562	36.2642	36.2489	23.557	0	209.079	20
Rhomboplites	aurorubens	10.25	-75.75	7107:205:2	317	28.693	27.7218	35.1998	36.4856	7.103	0	207.524	27
Rhomboplites	aurorubens	10.25	-83.25	7108:103:1	349	28.2165	26.5959	35.101	36.5471	11.387	0	210.988	15
Rhomboplites	aurorubens	10.75	-60.25	7106:100:3	448	28.1893	5.48617	33.7354	34.6182	14.722	0	171.385	109
Rhomboplites	aurorubens	10.75	-60.75	7106:100:4	78	28.0558	26.7063	32.9332	36.1246	29.126	0	201.952	27
Rhomboplites	aurorubens	10.75	-61.75	7106:101:4	73	27.8259	25.7099	31.6356	36.1547	28.262	0	200.127	26
Rhomboplites	aurorubens	10.75	-68.25	7106:208:3	33	27.2622	26.5228	36.4567	36.4892	10.894	0	210.046	14
Rhomboplites	aurorubens	10.75	-79.25	7107:209:3	3490	28.2099	3.8572	35.5628	34.9776	0.246	0	195.015	166
Rhomboplites	aurorubens	10.75	-82.25	7108:102:3	2268	28.3708	3.88116	35.5989	34.9726	0.214	0	200.826	129
Rhomboplites	aurorubens	11.25	-60.75	7106:110:2	137	27.9995	28.007	33.4653	34.1488	18.979	0	204.654	26
Rhomboplites	aurorubens	11.25	-61.25	7106:111:1	157	27.816	20.4722	34.1561	36.6355	35.344	0	164.913	109
Rhomboplites	aurorubens	11.25	-73.75	7107:113:2	265	27.5867	22.4842	35.1694	35.6372	23.6225	0	197.02	10
Rhomboplites	aurorubens	11.25	-74.25	7107:114:1	415	27.4898	27.7139	35.2395	35.8377	29.832	0	205.405	21
Rhomboplites	aurorubens	11.25	-74.75	7107:114:2	617	27.6235	13.6639	33.9658	35.6426	102.501	0	151.523	24
Rhomboplites	aurorubens	11.25	-75.25	7107:215:1	1210	27.7752	4.82334	33.8522	34.8575	80.274	0	182.543	97
Rhomboplites	aurorubens	11.25	-75.75	7107:215:2	2159	28.0575	3.92506	35.3225	34.9707	2.187	0	210.747	129
Rhomboplites	aurorubens	11.75	-65.75	7106:215:4	1395	27.352	4.05184	35.4281	34.9643	6.345	0	203.556	109
Rhomboplites	aurorubens	11.75	-69.25	7106:219:3	442	26.9671	9.55088	36.089	35.12	3.849	0	159.653	26
Rhomboplites	aurorubens	11.75	-72.25	7107:112:3	53	27.0662	26.94	34.9587	36.1823	19.0431	0	206.211	5
Rhomboplites	aurorubens	11.75	-72.75	7107:112:4	116	26.7884	27.0551	36.3304	36.0973	4.585	0	204.567	18
Rhomboplites	aurorubens	11.75	-73.25	7107:113:3	973	27.0008	8.04744	36.1051	34.8167	3.818	0	156.771	51
Rhomboplites	aurorubens	11.75	-73.75	7107:113:4	1230	27.1369	4.07728	35.8776	34.9588	5.825	0	210.573	84
Rhomboplites	aurorubens	11.75	-74.25	7107:114:3	1547	27.3225	4.07773	35.4905	34.9607	11.097	0	210.354	97
Rhomboplites	aurorubens	11.75	-83.75	7108:113:4	19	28.156	27.6651	35.074	36.0096	18.081	0	200.411	13
Rhomboplites	aurorubens	12.25	-61.25	7106:121:1	899	28.0157	4.50355	34.2109	34.9954	7.398	0	203.297	109
Rhomboplites	aurorubens	12.25	-61.75	7106:121:2	1553	28.0203	13.417	34.3146	35.3792	7.36	0	152.634	26
Rhomboplites	aurorubens	12.25	-68.25	7106:228:1	1138	27.671	24.5498	35.4889	36.774	2.597	0	208.124	26
Rhomboplites	aurorubens	12.25	-68.75	7106:228:2	1188	27.6077	4.05382	35.6572	34.9672	2.705	0	208.184	26
Rhomboplites	aurorubens	12.25	-71.75	7107:121:2	39	26.8206	23.6232	35.881	35.9719	9.59909	0	197.863	9
Rhomboplites	aurorubens	12.25	-72.75	7107:122:2	505	26.6682	14.6959	36.3485	35.7373	4.692	0	150.545	84
Rhomboplites	aurorubens	12.75	-68.75	7106:228:4	2442	27.8215	3.87481	35.4703	34.975	2.314	0	196.96	110
Rhomboplites	aurorubens	12.75	-69.75	7106:229:4	1113	27.6762	4.05671	35.8097	34.9669	3.11	0	210.434	27
Rhomboplites	aurorubens	12.75	-70.25	7107:120:3	411	27.3798	10.7875	36.0644	35.21	6.575	0	157.475	27
Rhomboplites	aurorubens	12.75	-82.25	7108:122:3	365	28.2169	8.67278	35.7145	35.059	0.546	0	154.982	108
Rhomboplites	aurorubens	13.25	-58.75	7105:238:2	2282	27.9928	2.7752	34.3078	34.9525	1.253	0	264.718	108
Rhomboplites	aurorubens	13.25	-59.75	7105:239:2	1125	28.0085	9.29093	34.336	34.8916	2.254	0	162.09	25
Rhomboplites	aurorubens	13.25	-61.25	7106:131:1	1514	28.0346	9.85906	34.2738	35.17	3.10758	0	212.311	25
Rhomboplites	aurorubens	13.25	-62.25	7106:132:1	2990	28.105	3.96374	34.3733	34.9774	3.636	0	199.565	162
Rhomboplites	aurorubens	13.25	-68.25	7106:238:1	3781	27.9486	3.84741	35.1641	34.9736	1.812	0	196.396	165
Rhomboplites	aurorubens	13.25	-81.25	7108:131:1	1325	28.1353	4.85512	35.7383	34.9184	0.526	0	187.602	27
Rhomboplites	aurorubens	13.75	-60.75	7106:130:4	834	27.9926	4.94658	34.325	34.9388	1.992	0	194.658	24
Rhomboplites	aurorubens	13.75	-61.75	7106:131:4	2955	28.0803	3.78104	34.2996	34.9453	2.392	0	209.637	108
Rhomboplites	aurorubens	13.75	-81.75	7108:131:4	710	28.1689	5.29383	35.7322	34.8791	0.592	0	176.972	132
Rhomboplites	aurorubens	14.25	-83.25	7108:143:1	12	28.2271	28.3445	35.1964	36.1098	7.733	0	199.688	15
Rhomboplites	aurorubens	14.75	-60.25	7106:140:3	2709	27.9169	2.51746	34.5577	34.9315	1.065	0	264.585	108
Rhomboplites	aurorubens	14.75	-61.25	7106:141:3	1942	27.9267	6.84876	34.4315	34.7487	1.523	0	167.075	23
Rhomboplites	aurorubens	15.75	-60.25	7106:350:3	3982	27.8347	1.50139	34.7545	34.8629	0.8	0	256.174	161
Rhomboplites	aurorubens	15.75	-61.25	7106:351:3	488	27.8372	7.93659	34.7311	34.9051	1.012	0	163.79	25
Rhomboplites	aurorubens	15.75	-84.25	7108:354:3	21	28.1741	28.1675	35.4771	36.1314	7.086	0	199.616	13
Rhomboplites	aurorubens	15.75	-86.75	7108:456:4	81	28.2825	13.065	35.1961	35.0558	6.72442	0	199.034	11
Rhomboplites	aurorubens	15.75	-88.25	7108:458:3	275	28.2935	28.424	35.3662	35.9174	0.294	0	198.147	11
Rhomboplites	aurorubens	16.25	-60.25	7106:360:1	4651	27.7826	1.502	34.8396	34.8644	0.717	0	256.126	160
Rhomboplites	aurorubens	16.25	-61.25	7106:361:1	710	27.7896	23.9286	34.8762	37.0106	0.862	0	220.264	23
Rhomboplites	aurorubens	16.25	-66.75	7106:466:2	4528	28.0441	3.83751	34.8379	34.9806	0.933	0	196.253	228
Rhomboplites	aurorubens	16.25	-82.25	7108:362:1	57	28.3004	27.9138	35.7784	36.181	0.384	0	201.61	205
Rhomboplites	aurorubens	16.25	-88.25	7108:468:1	331	28.2536	23.9252	35.4455	36.8087	0.953	0	210.598	26
Rhomboplites	aurorubens	16.75	-62.25	7106:362:3	776	27.8582	27.8116	34.6675	35.2913	1.009	0	202.763	26
Rhomboplites	aurorubens	16.75	-62.75	7106:362:4	1265	27.9235	4.04393	34.6101	34.9714	1.002	0	201.163	107
Rhomboplites	aurorubens	16.75	-63.75	7106:363:4	1514	28.0062	4.07418	34.6182	34.9685	0.98	0	201.857	173
Rhomboplites	aurorubens	16.75	-69.75	7106:469:4	4356	28.002	3.83607	35.2399	34.9787	0.897	0	197.076	196
Rhomboplites	aurorubens	16.75	-73.25	7107:363:3	4294	28.0321	3.84412	35.4383	34.9806	0.793	0	196.548	220
Rhomboplites	aurorubens	16.75	-81.75	7108:361:4	271	28.1834	14.8942	35.7495	36.3462	0.482	0	156.511	273
Rhomboplites	aurorubens	16.75	-82.25	7108:362:3	405	28.2502	13.6928	35.762	36.0022	0.393	0	155.345	222
Rhomboplites	aurorubens	16.75	-83.75	7108:363:4	1426	28.2427	3.74326	35.7419	34.9749	0.304	0	228.967	109
Rhomboplites	aurorubens	16.75	-85.75	7108:465:4	2603	28.1234	4.03487	35.7619	34.96	0.238	0	208.029	109
Rhomboplites	aurorubens	16.75	-87.75	7108:467:4	1004	28.1546	3.86941	35.7248	34.9608	0.165	0	220.214	80
Rhomboplites	aurorubens	17.25	-61.75	7106:371:2	197	27.6862	27.6808	35.0164	35.4779	0.839	0	203.259	25
Rhomboplites	aurorubens	17.25	-62.75	7106:372:2	537	27.8025	18.2974	34.7481	36.4455	0.913	0	170.884	26
Rhomboplites	aurorubens	17.25	-65.25	7106:475:1	4385	27.9875	3.83877	34.7225	34.9808	0.823	0	196.425	130
Rhomboplites	aurorubens	17.25	-87.25	7108:477:1	2937	28.1383	3.58992	35.7875	34.9853	0.227	0	240.955	106
Rhomboplites	aurorubens	17.25	-88.25	7108:478:1	3	28.0943	28.1023	35.4902	35.9434	1.757	0	199.238	15
Rhomboplites	aurorubens	17.75	-60.25	7106:370:3	5792	27.6197	1.38511	35.0857	34.8418	0.528	0	254.295	212
Rhomboplites	aurorubens	17.75	-63.25	7106:373:3	679	27.7949	6.06092	34.7811	34.8532	0.855	0	176.956	106
Rhomboplites	aurorubens	17.75	-64.25	7106:374:3	1809	27.8736	3.91332	34.7683	34.9758	0.79	0	207.376	106
Rhomboplites	aurorubens	17.75	-64.75	7106:374:4	1941	27.8584	27.7998	34.7782	35.3581	0.721	0	202.507	25
Rhomboplites	aurorubens	17.75	-76.75	7107:476:4	945	28.2282	4.1109	35.589	34.969	0.357	0	232.07	24
Rhomboplites	aurorubens	17.75	-77.25	7107:477:3	221	28.2906	28.2444	35.5893	35.7867	0.485	0	200.127	21
Rhomboplites	aurorubens	17.75	-87.25	7108:477:3	2678	28.123	3.58986	35.7855	34.9849	0.281	0	240.873	106
Rhomboplites	aurorubens	18.25	-63.25	7106:383:1	532	27.6739	23.3196	34.8765	37.0288	0.768	0	219.194	25
Rhomboplites	aurorubens	18.25	-65.25	7106:485:1	576	27.7704	27.6313	34.8624	35.7339	0.856	0	204.141	26
Rhomboplites	aurorubens	18.25	-67.25	7106:487:1	432	28.0287	27.1217	34.8271	35.9782	0.652	0	207.355	19
Rhomboplites	aurorubens	18.25	-70.75	7107:380:2	1581	28.0295	5.96412	35.0544	34.8599	1.253	0	172.565	20
Rhomboplites	aurorubens	18.25	-94.25	7109:384:1	27	26.9536	26.9963	34.8418	36.0128	5.106	0	203.269	16
Rhomboplites	aurorubens	18.75	-62.25	7106:382:3	5471	27.5332	1.38237	35.2392	34.8405	0.552	0	254.209	129
Rhomboplites	aurorubens	18.75	-64.75	7106:384:4	821	27.6253	27.485	35.0863	35.8942	0.536	0	204.105	105
Rhomboplites	aurorubens	18.75	-72.25	7107:382:3	88	28.2498	25.7169	35.4476	35.8983	0.796268	0	203.251	4
Rhomboplites	aurorubens	18.75	-72.75	7107:382:4	539	28.658	27.9706	35.5946	35.8167	0.521	0	202.668	21
Rhomboplites	aurorubens	18.75	-78.25	7107:488:3	4387	28.4733	3.55428	35.6136	34.994	0.389	0	252.968	105
Rhomboplites	aurorubens	18.75	-92.25	7109:382:3	13	27.3388	27.3965	34.4956	36.1684	7.665	0	201.992	16
Rhomboplites	aurorubens	18.75	-92.75	7109:382:4	46	27.138	27.199	33.6922	36.1978	18.712	0	204.616	24
Rhomboplites	aurorubens	18.75	-93.25	7109:383:3	72	27.067	25.2984	33.8037	36.3346	16.363	0	212.857	85
Rhomboplites	aurorubens	18.75	-93.75	7109:383:4	176	27.0472	21.3667	34.9498	36.3759	3.024	0	202.859	85
Rhomboplites	aurorubens	19.25	-80.75	7108:390:2	3886	28.3415	3.57416	35.7324	34.985	0.322	0	247.991	105
Rhomboplites	aurorubens	19.25	-81.25	7108:391:1	2185	28.3237	3.64906	35.745	34.9829	0.351	0	237.665	26
Rhomboplites	aurorubens	19.25	-91.75	7109:391:2	160	27.2672	27.258	35.986	36.3347	1.976	0	203.059	93
Rhomboplites	aurorubens	19.25	-92.25	7109:392:1	14	27.2803	26.3519	35.5523	36.3552	2.276	0	208.072	85
Rhomboplites	aurorubens	19.25	-92.75	7109:392:2	158	27.2309	20.1989	35.1285	36.298	2.359	0	163.097	97
Rhomboplites	aurorubens	19.25	-93.25	7109:393:1	508	27.1839	8.43526	34.993	34.9948	1.648	0	137.434	127
Rhomboplites	aurorubens	19.25	-93.75	7109:393:2	720	27.1277	6.89401	35.4193	34.9027	0.669	0	146.221	141
Rhomboplites	aurorubens	19.75	-63.75	7106:393:4	6859	27.4606	1.38595	35.3391	34.8447	0.321	0	254.389	175
Rhomboplites	aurorubens	19.75	-87.25	7108:497:3	656	28.0405	4.76401	35.7942	34.9167	0.845	0	183.404	25
Rhomboplites	aurorubens	19.75	-90.75	7109:390:4	19	27.4039	27.4049	36.4912	36.2854	3.955	0	200.527	22
Rhomboplites	aurorubens	19.75	-91.75	7109:391:4	57	27.2112	25.3221	36.2445	36.4045	0.458	0	214.03	127
Rhomboplites	aurorubens	19.75	-92.25	7109:392:3	224	27.2464	21.4436	35.9948	36.4066	0.241	0	198.499	141
Rhomboplites	aurorubens	19.75	-92.75	7109:392:4	714	27.1886	7.05568	35.7109	34.9137	0.273	0	145.395	149
Rhomboplites	aurorubens	19.75	-94.25	7109:394:3	1486	27.0375	4.0361	35.8456	34.9577	0.137	0	191.992	171
Rhomboplites	aurorubens	20.25	-73.25	7207:103:1	2018	28.0246	3.87454	35.6518	35.0029	0.371	0	247.307	104
Rhomboplites	aurorubens	20.25	-91.75	7209:101:2	22	27.1265	26.1348	36.3322	36.4298	0.609	0	211.108	166
Rhomboplites	aurorubens	20.25	-92.25	7209:102:1	860	27.1859	15.6335	36.1172	35.9398	0.17	0	124.603	196
Rhomboplites	aurorubens	20.25	-94.25	7209:104:1	1944	27.0433	4.01043	35.9377	34.9588	0.118	0	191.625	220
Rhomboplites	aurorubens	20.75	-82.75	7208:102:4	4490	28.2311	3.58544	35.847	34.9901	0.139	0	241.363	108
Rhomboplites	aurorubens	20.75	-86.75	7208:206:4	296	28.0182	25.5352	35.9763	36.3827	4.311	0	207.933	22
Rhomboplites	aurorubens	20.75	-92.25	7209:102:3	398	27.1195	23.7511	36.2389	36.4293	0.184	0	219.503	234
Rhomboplites	aurorubens	21.25	-89.75	7208:219:2	8	26.3954	26.5876	36.2966	36.4253	4.64611	0	204.242	12
Rhomboplites	aurorubens	21.25	-91.25	7209:111:1	31	26.6994	26.5671	36.4418	36.4938	1.815	0	208.888	139
Rhomboplites	aurorubens	21.25	-91.75	7209:111:2	42	26.921	26.6289	36.4444	36.4842	0.704	0	208.307	189
Rhomboplites	aurorubens	21.25	-92.25	7209:112:1	265	27.0422	24.4505	36.3313	36.442	0.194	0	216.633	240
Rhomboplites	aurorubens	21.25	-93.75	7209:113:2	2795	27.0346	3.93365	36.0761	34.9706	0.112	0	177.24	328
Rhomboplites	aurorubens	21.25	-97.25	7209:217:1	29	26.2293	26.1389	35.7292	36.3786	2.872	0	208.16	21
Rhomboplites	aurorubens	21.75	-71.75	7207:111:4	291	27.2954	27.0936	35.8519	36.4498	0.205	0	202.938	23
Rhomboplites	aurorubens	21.75	-79.25	7207:219:3	11	27.8858	26.6167	35.8308	36.2276	0.5434	0	196.174	6
Rhomboplites	aurorubens	21.75	-91.75	7209:111:4	47	26.8565	25.9975	36.4598	36.4544	0.781	0	211.505	209
Rhomboplites	aurorubens	22.25	-82.25	7208:122:1	99	27.6833	27.7662	35.9204	35.9088	0.25	0	201.258	25
Rhomboplites	aurorubens	22.25	-86.75	7208:226:2	146	27.37	21.4209	36.0826	36.5612	3.711	0	184.408	107
Rhomboplites	aurorubens	22.25	-88.25	7208:228:1	36	26.2746	26.2373	36.2839	36.3214	3.438	0	207.289	85
Rhomboplites	aurorubens	22.25	-89.75	7208:229:2	40	26.6299	25.1732	36.3507	36.4536	2.096	0	214.048	141
Rhomboplites	aurorubens	22.25	-90.75	7209:120:2	57	26.7356	25.8113	36.3997	36.4839	1.392	0	211.881	171
Rhomboplites	aurorubens	22.25	-91.25	7209:121:1	111	26.7988	26.1013	36.4241	36.4808	0.95	0	210.157	202
Rhomboplites	aurorubens	22.25	-93.75	7209:123:2	3628	26.9272	3.92284	36.231	34.97	0.135	0	155.182	392
Rhomboplites	aurorubens	22.25	-97.25	7209:227:1	585	26.5556	5.75043	36.0146	34.9272	1.903	0	160.166	77
Rhomboplites	aurorubens	22.25	-97.75	7209:227:2	18	25.9342	25.753	35.5243	36.4692	43.267	0	210.966	15
Rhomboplites	aurorubens	22.75	-70.75	7207:120:4	5330	27.1683	1.52883	35.9543	34.8539	0.113	0	256.525	174
Rhomboplites	aurorubens	22.75	-78.25	7207:228:3	343	27.3812	15.8396	36.1756	35.7425	0.701	0	158.266	25
Rhomboplites	aurorubens	23.25	-82.75	7208:132:2	1312	27.6758	3.88659	35.963	34.9706	0.6	0	210.102	23
Rhomboplites	aurorubens	23.25	-87.25	7208:237:1	121	27.3707	25.0833	36.0718	36.3472	1.364	0	211.63	203
Rhomboplites	aurorubens	23.25	-87.75	7208:237:2	80	27.0526	24.1049	36.1714	36.3654	1.154	0	211.834	197
Rhomboplites	aurorubens	23.25	-88.75	7208:238:2	74	26.903	26.0589	36.2564	36.3727	0.552	0	208.083	203
Rhomboplites	aurorubens	23.75	-89.25	7208:239:3	1606	26.8119	7.87444	36.2767	34.9414	0.291	0	145.537	271
Rhomboplites	aurorubens	24.25	-81.75	7208:141:2	530	27.2668	10.3176	36.0083	35.0734	0.466	0	156.8	106
Rhomboplites	aurorubens	24.25	-82.25	7208:142:1	491	27.1332	8.80659	36.0079	35.0865	0.504	0	158.609	106
Rhomboplites	aurorubens	24.25	-82.75	7208:142:2	509	27.0672	9.28162	35.9982	35.099	0.474	0	157.54	126
Rhomboplites	aurorubens	24.25	-83.25	7208:143:1	706	27.0713	6.32511	35.9827	34.9065	0.59	0	165.227	162
Rhomboplites	aurorubens	24.75	-77.75	7207:247:4	969	26.8389	24.512	36.5358	36.7604	0.153	0	213.095	15
Rhomboplites	aurorubens	24.75	-80.25	7208:140:3	408	27.4771	8.70052	35.995	35.0739	0.472	0	157.89	97
Rhomboplites	aurorubens	24.75	-80.75	7208:140:4	98	27.1629	23.0468	36.0432	36.4774	0.586	0	198.741	25
Rhomboplites	aurorubens	24.75	-81.25	7208:141:3	38	26.8691	26.7934	36.0668	35.608	0.916	0	204.922	22
Rhomboplites	aurorubens	24.75	-81.75	7208:141:4	9	26.6292	26.4599	36.1313	35.7927	0.812	0	206.164	24
Rhomboplites	aurorubens	24.75	-82.25	7208:142:3	25	26.5147	26.3665	36.1503	36.1621	0.585	0	206.835	25
Rhomboplites	aurorubens	24.75	-82.75	7208:142:4	30	26.547	25.9886	36.1126	36.1608	0.481	0	210.141	101
Rhomboplites	aurorubens	24.75	-83.25	7208:143:3	69	26.6335	24.7743	36.0691	36.2606	0.425	0	215.464	152
Rhomboplites	aurorubens	24.75	-83.75	7208:143:4	482	26.7851	24.2405	36.0188	36.3254	0.507	0	212.271	202
Rhomboplites	aurorubens	25.25	-80.25	7208:350:1	72	27.1668	26.7106	36.0607	36.2288	0.696	0	205.985	22
Rhomboplites	aurorubens	25.75	-74.75	7207:354:4	4565	26.6265	1.86738	36.376	34.896	0.144	0	266.05	200
Rhomboplites	aurorubens	25.75	-80.25	7208:350:3	41	27.0406	27.1685	36.0403	35.8322	5.584	0	204.036	12
Rhomboplites	aurorubens	26.25	-80.25	7208:360:1	72	26.8131	22.1146	36.0582	35.7067	4.01352	0	192.54	4
Rhomboplites	aurorubens	26.25	-82.75	7208:362:2	29	25.5524	24.6835	36.1117	36.1407	0.564	0	216.112	124
Rhomboplites	aurorubens	26.25	-96.75	7209:466:2	37	24.9626	24.0887	35.09	36.3332	0.729	0	216.812	75
Rhomboplites	aurorubens	26.25	-97.25	7209:467:1	9	24.3611	24.7467	34.8065	35.0421	1.205	0	212.277	15
Rhomboplites	aurorubens	26.75	-82.75	7208:362:4	34	25.2245	24.5488	36.0863	36.132	1.135	0	216.487	89
Rhomboplites	aurorubens	26.75	-83.75	7208:363:4	77	25.7029	22.4763	35.9936	36.4198	0.95	0	218.903	163
Rhomboplites	aurorubens	26.75	-84.25	7208:364:3	154	26.012	20.2488	35.9917	36.3499	1.33	0	170.321	208
Rhomboplites	aurorubens	26.75	-84.75	7208:364:4	801	26.3013	15.1626	35.9858	35.9621	1.027	0	156.067	255
Rhomboplites	aurorubens	26.75	-96.25	7209:466:3	443	25.6574	8.10197	35.7838	34.9538	0.614	0	147.454	124
Rhomboplites	aurorubens	26.75	-96.75	7209:466:4	59	25.0276	23.1287	34.9661	36.3657	0.813	0	218.763	74
Rhomboplites	aurorubens	26.75	-97.25	7209:467:3	21	24.3246	24.5384	34.4798	35.9737	1.547	0	215.27	22
Rhomboplites	aurorubens	27.25	-79.25	7207:479:1	500	27.0224	14.3629	36.1237	36.3884	1.912	0	163.348	124
Rhomboplites	aurorubens	27.25	-80.25	7208:370:1	8	26.1767	26.6379	36.0548	35.967	5.313	0	205.603	10
Rhomboplites	aurorubens	27.25	-83.25	7208:373:1	35	25.0383	23.9565	36.0006	36.0898	0.821	0	220.486	99
Rhomboplites	aurorubens	27.25	-90.25	7209:370:1	1609	26.0789	3.99372	35.8705	34.9679	0.61	0	195.675	258
Rhomboplites	aurorubens	27.25	-93.75	7209:373:2	957	25.7861	4.71997	36.0863	34.9086	0.719	0	177.356	272
Rhomboplites	aurorubens	27.25	-95.75	7209:475:2	776	25.7082	4.44124	35.9277	34.9305	0.676	0	183.106	171
Rhomboplites	aurorubens	27.25	-96.25	7209:476:1	247	25.5349	12.2965	35.6353	35.5334	0.812	0	138.692	133
Rhomboplites	aurorubens	27.25	-96.75	7209:476:2	55	24.9777	23.0029	34.6964	36.3519	1.026	0	218.921	89
Rhomboplites	aurorubens	27.25	-97.25	7209:477:1	14	24.2318	24.4907	34.1375	35.8985	2.722	0	216.259	22
Rhomboplites	aurorubens	27.75	-80.25	7208:370:3	15	25.6268	25.906	36.1843	36.2014	10.633	0	207.851	20
Rhomboplites	aurorubens	27.75	-82.75	7208:372:4	6	24.5966	24.6841	35.9386	33.7603	5.308	0	214.135	22
Rhomboplites	aurorubens	27.75	-83.75	7208:373:4	44	24.8974	23.5043	35.9127	36.3139	0.946	0	222.669	133
Rhomboplites	aurorubens	27.75	-91.75	7209:371:4	560	25.7208	5.07612	35.8387	34.9075	0.971	0	170.806	218
Rhomboplites	aurorubens	27.75	-93.75	7209:373:4	355	25.5825	14.2567	35.8993	35.5306	0.966	0	138.132	232
Rhomboplites	aurorubens	27.75	-94.25	7209:374:3	445	25.5327	10.5522	35.8536	35.218	0.925	0	143.146	197
Rhomboplites	aurorubens	27.75	-95.75	7209:475:4	198	25.3328	19.1456	35.3209	36.2623	0.99	0	148.353	123
Rhomboplites	aurorubens	27.75	-96.25	7209:476:3	69	25.0543	22.6294	34.6597	36.342	1.205	0	218.307	105
Rhomboplites	aurorubens	27.75	-96.75	7209:476:4	25	24.444	24.1356	33.8089	36.1307	3.83	0	217.813	74
Rhomboplites	aurorubens	27.75	-97.25	7209:477:3	10	24.0919	24.442	33.8382	34.1634	7.348	0	215.683	14
Rhomboplites	aurorubens	28.25	-80.25	7208:380:1	22	25.6086	24.7996	36.1938	36.2204	12.175	0	208.878	73
Rhomboplites	aurorubens	28.25	-80.75	7208:380:2	2	24.9938	25.2338	36.1885	35.7825	11.8006	0	209.738	7
Rhomboplites	aurorubens	28.25	-84.25	7208:384:1	47	24.743	22.977	35.7509	36.3055	1.472	0	224.026	171
Rhomboplites	aurorubens	28.25	-92.25	7209:382:1	75	25.2988	22.3519	35.3961	36.3688	0.79	0	221.166	197
Rhomboplites	aurorubens	28.25	-93.25	7209:383:1	66	25.1936	22.8316	35.4512	36.35	0.826	0	221.104	198
Rhomboplites	aurorubens	28.25	-93.75	7209:383:2	61	25.1447	22.8917	35.4125	36.3424	0.857	0	220.775	197
Rhomboplites	aurorubens	28.25	-94.25	7209:384:1	55	25.024	23.2868	35.2291	36.2589	0.855	0	220.229	159
Rhomboplites	aurorubens	28.25	-94.75	7209:384:2	50	24.93	23.3492	35.0033	36.263	0.975	0	219.757	123
Rhomboplites	aurorubens	28.25	-95.25	7209:485:1	40	24.7704	23.6903	34.4277	36.2691	1.336	0	219.082	97
Rhomboplites	aurorubens	28.25	-95.75	7209:485:2	27	24.4616	24.1921	33.7491	36.0976	1.93	0	218.119	87
Rhomboplites	aurorubens	28.25	-96.25	7209:486:1	17	24.1672	24.4706	33.1633	35.7139	3.404	0	217.135	24
Rhomboplites	aurorubens	28.75	-79.75	7207:489:4	483	27.006	8.45959	36.0473	35.3313	5.371	0	164.264	122
Rhomboplites	aurorubens	28.75	-80.25	7208:380:3	38	25.7241	24.6569	36.177	36.3021	10.879	0	207.48	73
Rhomboplites	aurorubens	28.75	-80.75	7208:380:4	18	24.4982	24.9829	36.2469	35.8362	14.381	0	210.382	11
Rhomboplites	aurorubens	28.75	-83.75	7208:383:4	24	23.9974	23.6873	35.7749	35.9976	1.517	0	221.632	122
Rhomboplites	aurorubens	28.75	-84.25	7208:384:3	34	24.2615	23.3081	35.6843	36.079	1.61	0	223.815	149
Rhomboplites	aurorubens	28.75	-84.75	7208:384:4	49	24.591	22.8241	35.519	36.2976	2.429	0	223.813	142
Rhomboplites	aurorubens	28.75	-85.25	7208:485:3	120	24.9328	20.2735	35.3347	36.3683	3.035	0	173.513	149
Rhomboplites	aurorubens	28.75	-92.75	7209:382:4	30	24.6398	24.2479	34.1215	36.0536	0.903	0	219.181	142
Rhomboplites	aurorubens	28.75	-94.25	7209:384:3	25	24.3221	24.3369	33.7421	36.0637	1.172	0	218.728	123
Rhomboplites	aurorubens	28.75	-95.25	7209:485:3	15	23.9348	24.3016	32.2271	35.6251	8.327	0	218.927	22
Rhomboplites	aurorubens	28.75	-95.75	7209:485:4	9	23.8437	24.2167	32.6293	34.3832	6.463	0	219.081	13
Rhomboplites	aurorubens	29.25	-80.25	7208:390:1	81	25.9641	23.6648	36.15	36.4275	9.52	0	202.71	88
Rhomboplites	aurorubens	29.25	-80.75	7208:390:2	17	24.4598	24.6653	36.24	36.1439	12.416	0	212.579	22
Rhomboplites	aurorubens	29.25	-83.25	7208:393:1	9	23.689	23.8053	35.2508	33.0779	5.229	0	217.67	22
Rhomboplites	aurorubens	29.25	-85.25	7208:495:1	38	24.2607	23.2079	35.1303	36.1068	3.897	0	223.1	97
Rhomboplites	aurorubens	29.25	-86.25	7208:496:1	260	24.9676	14.9147	34.602	35.8062	3.185	0	150.28	149
Rhomboplites	aurorubens	29.25	-87.25	7208:497:1	856	25.1799	4.99943	33.8347	34.8905	2.787	0	171.015	160
Rhomboplites	aurorubens	29.25	-87.75	7208:497:2	724	25.1351	5.00274	33.1707	34.9092	3.676	0	170.999	160
Rhomboplites	aurorubens	29.25	-88.25	7208:498:1	328	25.0748	15.6982	32.1366	35.792	9.257	0	147.457	146
Rhomboplites	aurorubens	29.25	-88.75	7208:498:2	84	24.796	22.1855	28.6139	36.4006	34.55	0	219.037	97
Rhomboplites	aurorubens	29.25	-92.75	7209:392:2	15	23.9719	24.3107	31.3896	35.6868	3.18	0	218.443	87
Rhomboplites	aurorubens	29.25	-94.75	7209:394:2	10	23.4079	24.0387	30.7128	34.9877	38.901	0	220.494	22
Rhomboplites	aurorubens	29.75	-76.75	7207:496:4	1617	25.3565	4.16088	36.3996	35.0296	2.843	0	235.719	385
Rhomboplites	aurorubens	29.75	-80.25	7208:390:3	135	26.104	16.4259	36.1442	36.5868	9.085	0	171.108	121
Rhomboplites	aurorubens	29.75	-80.75	7208:390:4	19	24.4443	24.3031	36.225	36.1793	11.353	0	213.349	72
Rhomboplites	aurorubens	29.75	-81.25	7208:391:3	7	23.5431	24.1005	36.1789	35.8196	15.508	0	214.152	11
Rhomboplites	aurorubens	29.75	-84.25	7208:394:3	12	23.4277	23.5209	35.4252	35.6159	5.314	0	220.951	24
Rhomboplites	aurorubens	29.75	-85.75	7208:495:4	29	23.8901	23.2893	34.5655	36.0873	5.813	0	222.719	87
Rhomboplites	aurorubens	29.75	-86.25	7208:496:3	88	24.4181	22.2928	34.1809	36.2635	3.94	0	221.563	97
Rhomboplites	aurorubens	29.75	-86.75	7208:496:4	198	24.7442	18.4456	33.7077	36.2441	3.848	0	152.285	104
Rhomboplites	aurorubens	29.75	-87.25	7208:497:3	151	24.6796	15.6597	32.679	35.9818	3.918	0	148.77	104
Rhomboplites	aurorubens	29.75	-87.75	7208:497:4	38	24.4006	23.4622	31.3194	36.0283	5.908	0	219.763	104
Rhomboplites	aurorubens	29.75	-88.25	7208:498:3	27	24.3234	23.2976	29.6849	36.0237	14.801	0	218.614	97
Rhomboplites	aurorubens	30.25	-80.25	7308:100:1	110	26.0005	19.1073	36.1706	36.6161	9.257	0	180.945	120
Rhomboplites	aurorubens	30.25	-80.75	7308:100:2	25	24.3258	24.1247	36.2299	36.1567	10.122	0	213.569	72
Rhomboplites	aurorubens	30.25	-81.25	7308:101:1	12	23.2314	23.6531	36.1408	36.0934	19.278	0	216.509	18
Rhomboplites	aurorubens	30.25	-85.75	7308:205:2	12	23.4648	24.0551	34.2639	30.0149	8.141	0	219.137	13
Rhomboplites	aurorubens	30.25	-86.25	7308:206:1	23	23.6941	23.274	34.0325	36.0621	5.078	0	222.868	22
Rhomboplites	aurorubens	30.25	-86.75	7308:206:2	39	23.9341	23.556	33.2022	36.0522	4.706	0	223.001	22
Rhomboplites	aurorubens	30.25	-87.25	7308:207:1	18	23.8225	23.9321	31.6695	35.8077	7.65	0	223.007	22
Rhomboplites	aurorubens	30.25	-87.75	7308:207:2	14	23.5921	23.8901	29.0372	35.1261	12.969	0	234.475	19
Rhomboplites	aurorubens	30.25	-88.25	7308:208:1	13	23.4921	24.2448	26.0009	35.0042	18.823	0	242.627	20
Rhomboplites	aurorubens	30.25	-88.75	7308:208:2	8	23.3224	23.7123	21.5471	34.9471	40.888	0	251.577	20
Rhomboplites	aurorubens	30.75	-79.75	7307:209:4	434	26.6868	10.5217	36.0916	36.0406	7.07	0	161.882	167
Rhomboplites	aurorubens	30.75	-80.25	7308:100:3	58	25.4189	24.2063	36.2109	36.2662	8.782	0	210.796	119
Rhomboplites	aurorubens	30.75	-80.75	7308:100:4	22	23.7478	23.8436	36.2269	36.1664	9.279	0	215.508	72
Rhomboplites	aurorubens	30.75	-81.25	7308:101:3	16	22.5931	23.5109	36.0259	35.6886	17.182	0	216.1	21
Rhomboplites	aurorubens	30.75	-87.75	7308:207:4	12	23.0266	23.3212	25.8447	31.8912	26.9805	0	238.325	2
Rhomboplites	aurorubens	31.25	-78.75	7307:218:2	620	26.4928	10.5678	36.1353	35.9527	5.855	0	162.505	228
Rhomboplites	aurorubens	31.25	-79.75	7307:219:2	191	26.0762	14.1237	36.1519	36.2455	8.299	0	166.143	156
Rhomboplites	aurorubens	31.25	-80.25	7308:110:1	37	24.378	23.8385	36.2439	36.1987	8.635	0	211.508	119
Rhomboplites	aurorubens	31.25	-80.75	7308:110:2	20	22.9134	23.2687	36.1307	36.0694	9.873	0	217.027	71
Rhomboplites	aurorubens	31.75	-79.25	7307:219:3	308	26.129	10.2454	36.148	36.0707	9.094	0	162.318	157
Rhomboplites	aurorubens	31.75	-79.75	7307:219:4	55	24.842	23.6266	36.2128	36.2725	9.188	0	206.714	120
Rhomboplites	aurorubens	31.75	-80.25	7308:110:3	27	23.3318	23.4869	36.1468	36.1754	8.561	0	216.245	86
Rhomboplites	aurorubens	31.75	-80.75	7308:110:4	14	22.4072	22.9625	35.2715	36.0733	12.145	0	217.515	23
Rhomboplites	aurorubens	32.25	-63.25	7306:123:1	4526	23.3895	1.83393	36.546	34.8933	4.698	0	264.583	188
Rhomboplites	aurorubens	32.25	-64.75	7306:124:2	1577	23.4654	3.59439	36.5264	34.9901	4.957	0	263.739	23
Rhomboplites	aurorubens	32.25	-78.25	7307:228:1	404	25.9013	10.2994	36.1345	36.1001	8.315	0	162.741	192
Rhomboplites	aurorubens	32.25	-78.75	7307:228:2	279	25.5215	10.577	36.1572	36.0272	9.824	0	162.412	156
Rhomboplites	aurorubens	32.25	-79.25	7307:229:1	58	24.6519	23.3834	36.1875	36.2899	10.364	0	206.659	120
Rhomboplites	aurorubens	32.25	-79.75	7307:229:2	26	23.4638	23.5896	36.0524	36.2016	8.702	0	216.331	94
Rhomboplites	aurorubens	32.25	-80.25	7308:120:1	14	22.6166	22.9979	35.6017	36.0946	9.125	0	217.642	23
Rhomboplites	aurorubens	32.75	-77.25	7307:227:3	478	25.9044	10.9319	36.1455	36.1581	7.24	0	164.254	167
Rhomboplites	aurorubens	32.75	-77.75	7307:227:4	290	25.3652	12.6191	36.1558	36.2313	9.152	0	163.942	150
Rhomboplites	aurorubens	32.75	-78.25	7307:228:3	149	24.8352	16.4395	36.1818	36.2903	11.506	0	170.028	143
Rhomboplites	aurorubens	32.75	-78.75	7307:228:4	44	24.0762	23.7718	36.1671	36.245	11.659	0	215.049	119
Rhomboplites	aurorubens	32.75	-79.25	7307:229:3	21	23.1599	23.3093	35.9738	36.1707	11.952	0	217.942	85
Rhomboplites	aurorubens	32.75	-79.75	7307:229:4	9	22.5668	22.8332	35.84	35.3878	16.367	0	218.799	18
Rhomboplites	aurorubens	33.25	-77.25	7307:237:1	172	25.0425	18.4102	36.1767	36.4361	10.721	0	176.512	119
Rhomboplites	aurorubens	33.25	-77.75	7307:237:2	58	24.1124	24.223	36.1863	36.2763	11.634	0	212.865	97
Rhomboplites	aurorubens	33.25	-78.25	7307:238:1	28	23.3476	23.5358	36.1687	36.2614	11.316	0	217.156	88
Rhomboplites	aurorubens	33.25	-78.75	7307:238:2	18	22.6843	23.2479	36.0052	36.1959	12.096	0	218.24	85
Rhomboplites	aurorubens	33.75	-76.25	7307:236:3	477	25.622	9.72437	36.1646	35.9016	8.713	0	171.822	154
Rhomboplites	aurorubens	33.75	-76.75	7307:236:4	98	24.8596	22.6852	36.1871	36.527	11.107	0	197.355	121
Rhomboplites	aurorubens	33.75	-77.25	7307:237:3	30	23.7008	23.9115	36.1646	36.2952	11.678	0	215.797	85
Rhomboplites	aurorubens	33.75	-77.75	7307:237:4	17	22.413	23.1969	35.9561	36.2051	12.132	0	218.918	23
Rhomboplites	aurorubens	33.75	-78.25	7307:238:3	17	21.978	22.6976	35.9163	36.2004	18.409	0	221.11	20
Rhomboplites	aurorubens	33.75	-78.75	7307:238:4	11	21.965	22.4639	35.8227	35.7062	18.972	0	221.916	14
Rhomboplites	aurorubens	33.75	-79.25	7307:239:3	3	21.3131	21.7104	33.5763	35.1322	19.6988	0	226.412	0
Rhomboplites	aurorubens	34.25	-75.75	7307:245:2	987	25.4038	3.74761	36.1713	35.0184	9.233	0	240.899	118
Rhomboplites	aurorubens	34.25	-76.25	7307:246:1	75	24.3664	24.1577	36.1655	36.3797	11.356	0	211.268	102
Rhomboplites	aurorubens	34.25	-76.75	7307:246:2	30	23.0529	23.8242	36.1499	36.3011	10.321	0	215.9	84
Rhomboplites	aurorubens	34.25	-77.25	7307:247:1	22	21.9662	23.3892	35.994	36.2277	10.822	0	218.168	49
Rhomboplites	aurorubens	34.25	-77.75	7307:247:2	11	21.3976	22.2731	35.6947	35.9007	20.476	0	223.793	13
Rhomboplites	aurorubens	34.75	-75.25	7307:245:3	1796	25.1773	3.03408	36.1729	34.9583	10.056	0	267.325	118
Rhomboplites	aurorubens	34.75	-75.75	7307:245:4	130	24.1482	23.8336	36.0463	36.3781	12.221	0	209.934	91
Rhomboplites	aurorubens	34.75	-76.25	7307:246:3	18	22.6936	23.6353	35.9335	36.3078	11.736	0	216.491	21
Rhomboplites	aurorubens	34.75	-76.75	7307:246:4	11	21.5919	22.323	35.9583	35.2254	14.916	0	222.585	14
Rhomboplites	aurorubens	35.25	-74.75	7307:354:2	1905	24.7621	3.03207	36.1357	34.9586	12.141	0	267.343	136
Rhomboplites	aurorubens	35.25	-75.25	7307:455:1	133	23.3687	23.8876	35.5487	36.1359	16.342	0	214.265	91
Rhomboplites	aurorubens	35.25	-75.75	7307:455:2	10	21.9471	22.9333	35.5552	35.0147	14.157	0	218.209	22
Rhomboplites	aurorubens	35.75	-74.75	7307:354:4	808	22.6429	3.64097	35.6629	34.9802	16.629	0	246.82	135
Rhomboplites	aurorubens	35.75	-75.25	7307:455:3	26	20.6144	23.1546	34.5217	35.728	16.046	0	214.112	90
Rhomboplites	aurorubens	36.25	-74.75	7307:364:2	576	20.2002	4.00632	35.266	35.0144	17.92	0	223.542	135
Rhomboplites	aurorubens	36.75	-74.75	7307:364:4	289	18.3785	19.8159	34.629	35.9631	17.913	0	185.443	134
Rhomboplites	aurorubens	37.75	-73.75	7307:373:4	1609	18.3826	3.40077	35.2317	34.9732	14.289	0	260.694	176
Rhomboplites	aurorubens	37.75	-74.25	7307:374:3	312	17.4069	15.671	34.5476	35.4732	18.115	0	171.5	132
Rhomboplites	aurorubens	38.25	-69.25	7306:489:1	3755	21.4145	2.10537	35.9412	34.9035	11.561	0	268.01	380
Rhomboplites	aurorubens	38.25	-70.75	7307:380:2	3293	20.4874	2.53535	35.871	34.9139	10.492	0	268.169	350
Rhomboplites	aurorubens	38.75	-68.75	7306:488:4	3455	20.2643	2.16469	35.7796	34.9134	11.759	0	268.388	334
Rhomboplites	aurorubens	38.75	-73.25	7307:383:3	222	16.6712	18.9965	34.0511	35.5024	17.345	0	190.968	146
Rhomboplites	aurorubens	39.25	-69.25	7306:499:1	2802	18.9849	2.60282	35.4177	34.93	12.008	0	268.443	270
Rhomboplites	aurorubens	39.25	-72.25	7307:392:1	873	17.0552	4.14883	34.5537	34.9524	15.552	0	233.582	200
Rhomboplites	aurorubens	40.25	-66.75	7406:206:2	2615	17.3206	2.83429	34.7441	34.9328	11.813	0	268.637	319
Rhomboplites	aurorubens	40.25	-69.25	7406:209:1	120	14.2166	14.8543	33.2549	35.3894	10.845	0	201.481	161
Rhomboplites	aurorubens	40.25	-69.75	7406:209:2	99	14.1434	14.6563	33.1264	34.9065	10.72	0	202.956	154
Rhomboplites	aurorubens	40.25	-73.75	7407:103:2	25	14.0566	12.8553	31.9736	33.5967	21.483	0	250.27	21
Rhomboplites	aurorubens	40.75	-72.25	7407:102:3	37	13.4511	11.404	31.8922	33.8733	7.718	0	262.812	20
Rhomboplites	aurorubens	41.25	-68.25	7406:218:1	47	11.5721	10.2884	32.5107	33.3343	7.812	0	272.319	167
Rhomboplites	aurorubens	41.75	-59.25	7405:219:3	4806	17.9136	1.81584	34.9157	34.8908	7.617	0	262.959	268
