# Supplementary material for: Chromosome-level genome assembly of the Vermilion Snapper (Rhomboplites aurorubens)
Source: Sci Data. 2025 Jul 23;12:1281. doi: 10.1038/s41597-025-05573-w (PMC12287329; doi:10.1038/s41597-025-05573-w)
Supplement: Supplementary file 2 — Table S2 [file 41597_2025_5573_MOESM2_ESM.xlsx]

## Sheet: S2-Mapping Metrics
Table S2. Mapping Metrics
WGS alignment	total_reads	total_paired_reads	total_read_pairs	aligned_reads	proper_paired_aligned_reads	proper_paired_aligned_read_pairs	uniquely_aligned_reads	proper_paired_uniquely_aligned_reads	proper_paired_uniquely_aligned_read_pairs
	657322324 (100%)	657322324 (100%)	328661162 (100%)	654406420 (99.56%)	646530556 (98.36%)	323265278 (98.36%)	618240497 (94.05%)	612295892 (93.15%)	306147946 (93.15%)
HiC alignment	total_reads	total_paired_reads	total_read_pairs	aligned_reads	proper_paired_aligned_reads	proper_paired_aligned_read_pairs	uniquely_aligned_reads	proper_paired_uniquely_aligned_reads	proper_paired_uniquely_aligned_read_pairs
	468843226 (100%)	468843226 (100%)	234421613 (100%)	466322965 (99.46%)	328497602 (70.07%)	164248801 (70.07%)	442444332 (94.37%)	316961453 (67.6%)	158480726 (67.6%)
HiFi alignment	total_reads	aligned_reads	uniquely_aligned_reads	total_bases	aligned_bases	uniquely_aligned_bases
	6440358 (100%)	6439591 (99.99%)	6386298 (99.16%)	87907918772 (100%)	87898563084 (99.99%)	87200463079 (99.2%)
