# Supplementary material for: Chromosome-level genome assembly of the Vermilion Snapper (Rhomboplites aurorubens)
Source: Sci Data. 2025 Jul 23;12:1281. doi: 10.1038/s41597-025-05573-w (PMC12287329; doi:10.1038/s41597-025-05573-w)
Supplement: Supplementary file 3 — Table S3 [file 41597_2025_5573_MOESM3_ESM.xlsx]

## Sheet: S3-Assembly Stats QUAST
Table S3. Genome assembly information statistics of Vermilion Snapper. All statistics are based on contigs of size >= 500 bp, unless otherwise noted. The overall best results according to telomere sequence content are provided by the HiC-Pro + EndHiC pipeline at the 100k pb bin scale (ticked box).
Categories	vsnapper_v1_hifiasm	vsnapper_v1_3ddna	vsnapper_v1_endhic_100k	vsnapper_v1_endhic_150k
# contigs (>= 0 bp)	143	533	135	136
# contigs (>= 1000 bp)	143	533	135	136
# contigs (>= 5000 bp)	143	519	135	136
# contigs (>= 10000 bp)	143	512	135	136
# contigs (>= 25000 bp)	122	439	114	115
# contigs (>= 50000 bp)	66	167	58	59
Total length (>= 0 bp)	987478130	989292630	987486130	987485130
Total length (>= 1000 bp)	987478130	989292630	987486130	987485130
Total length (>= 5000 bp)	987478130	989260856	987486130	987485130
Total length (>= 10000 bp)	987478130	989207251	987486130	987485130
Total length (>= 25000 bp)	987015143	987664901	987023143	987022143
Total length (>= 50000 bp)	985023938	980011534	985031938	985030938
# contigs	143	533	135	136
Largest contig	52366744	41077325	56173364	82977889
Total length	987478130	989292630	987486130	987485130
GC (%)	40	40	40.5	40.5
N50	41288585	34028350	41288585	42864469
N90	32587949	5102896	33900093	33900093
auN	39818447	29063128	4.14029e+07	4.45941e+07
L50	11	14	11	10
L90	22	34	21	21
# N’s per 100 kbp	0	183	0.8	0.7
