# Supplementary material for: Chromosome-level genome assembly of the Vermilion Snapper (Rhomboplites aurorubens)
Source: Sci Data. 2025 Jul 23;12:1281. doi: 10.1038/s41597-025-05573-w (PMC12287329; doi:10.1038/s41597-025-05573-w)
Supplement: Supplementary file 4 — Table S4 [file 41597_2025_5573_MOESM4_ESM.xlsx]

## Sheet: S4-WGS Stats Unpolished Genomes
Table S4. Number of paired Whole Genome Sequencing reads and bases aligned on each unpolished genome version.
Unpolished Version	total_reads	total_paired_reads	total_read_pairs	aligned_reads	proper_paired_aligned_reads	uniquely_aligned_reads	proper_paired_uniquely_aligned_reads	chimeric_reads	uniquely_aligned_chimeric_reads	total_bases	total_paired_bases	aligned_bases	proper_paired_aligned_bases	uniquely_aligned_bases	proper_paired_uniquely_aligned_bases
hifiasm	657322324 (100%)	657322324 (100%)	328661162 (100%)	654399202 (99.56%)	646571686 (98.36%)	617976400 (94.01%)	612084206 (93.12%)	4372060 (0.67%)	2919455 (0.44%)	90396120622 (100%)	90396120622 (100%)	90006610294 (99.57%)	88900934808 (98.35%)	85208987135 (94.26%)	84374502021 (93.34%)
d3dna	657322324 (100%)	657322324 (100%)	328661162 (100%)	654398603 (99.56%)	646402330 (98.34%)	617962893 (94.01%)	611914018 (93.09%)	4634204 (0.71%)	3119713 (0.47%)	90396120622 (100%)	90396120622 (100%)	90006535930 (99.57%)	88875698325 (98.32%)	85207034530 (94.26%)	84349176824 (93.31%)
endhic_100k	657322324 (100%)	657322324 (100%)	328661162 (100%)	654399182 (99.56%)	646571284 (98.36%)	617975964 (94.01%)	612083250 (93.12%)	4361658 (0.66%)	2915264 (0.44%)	90396120622 (100%)	90396120622 (100%)	90006608171 (99.57%)	88900881631 (98.35%)	85208933164 (94.26%)	84374382444 (93.34%)
endhic_150k	657322324 (100%)	657322324 (100%)	328661162 (100%)	654399179 (99.56%)	646571358 (98.36%)	617976376 (94.01%)	612083652 (93.12%)	4346286 (0.66%)	2905547 (0.44%)	90396120622 (100%)	90396120622 (100%)	90006608423 (99.57%)	88900891540 (98.35%)	85208993798 (94.26%)	84374441267 (93.34%)
