# Supplementary material for: Chromosome-level genome assembly of the Vermilion Snapper (Rhomboplites aurorubens)
Source: Sci Data. 2025 Jul 23;12:1281. doi: 10.1038/s41597-025-05573-w (PMC12287329; doi:10.1038/s41597-025-05573-w)
Supplement: Supplementary file 5 — Table S5 [file 41597_2025_5573_MOESM5_ESM.xlsx]

## Sheet: S5-WGS_Stats Polished Version
Table S5. Number of paired Whole Genome Sequencing reads and bases aligned on each polished genome version.
Polished Version	total_reads	total_paired_reads	total_read_pairs	aligned_reads	proper_paired_aligned_reads	uniquely_aligned_reads	proper_paired_uniquely_aligned_reads	chimeric_reads	uniquely_aligned_chimeric_reads	total_bases	total_paired_bases	aligned_bases	proper_paired_aligned_bases	uniquely_aligned_bases	proper_paired_uniquely_aligned_bases
endhic_100k_hapog	657322324 (100%)	657322324 (100%)	328661162 (100%)	654406420 (99.56%)	646530556 (98.36%)	618240497 (94.05%)	612295892 (93.15%)	4385680 (0.67%)	2949484 (0.45%)	90396120622 (100%)	90396120622 (100%)	90007521611 (99.57%)	88895072924 (98.34%)	85245789308 (94.3%)	84403911062 (93.37%)
endhic_100k_nextp	657322324 (100%)	657322324 (100%)	328661162 (100%)	654399195 (99.56%)	646572384 (98.36%)	617996092 (94.02%)	612104051 (93.12%)	4361334 (0.66%)	2914883 (0.44%)	90396120622 (100%)	90396120622 (100%)	90006608572 (99.57%)	88901004338 (98.35%)	85211713749 (94.26%)	84377249251 (93.34%)
d3dna_hapog	657322324 (100%)	657322324 (100%)	328661162 (100%)	654405901 (99.56%)	646362888 (98.33%)	618236663 (94.05%)	612140140 (93.13%)	4660288 (0.71%)	3154676 (0.48%)	90396120622 (100%)	90396120622 (100%)	90007451394 (99.57%)	88870076827 (98.31%)	85245095901 (94.3%)	84380474772 (93.35%)
d3dna_nextp	657322324 (100%)	657322324 (100%)	328661162 (100%)	654398585 (99.56%)	646403428 (98.34%)	617975636 (94.01%)	611926956 (93.09%)	4633574 (0.7%)	3119655 (0.47%)	90396120622 (100%)	90396120622 (100%)	90006532531 (99.57%)	88875820722 (98.32%)	85208824754 (94.26%)	84350985374 (93.31%)
