# Supplementary material for: Chromosome-level genome assembly of the Vermilion Snapper (Rhomboplites aurorubens)
Source: Sci Data. 2025 Jul 23;12:1281. doi: 10.1038/s41597-025-05573-w (PMC12287329; doi:10.1038/s41597-025-05573-w)
Supplement: Supplementary file 6 — Table S6 [file 41597_2025_5573_MOESM6_ESM.xlsx]

## Sheet: S6-Genomes Metadata
Table S6. Statistics for Vermilion Snapper assembly, annotation and orthology
Classification following van der Laan et al., 2024
genomes_metadata
Assembly										Proteome					Genome																	Ontology
Assembly Accession	Order / Suborder	Family	Species	Assembly Stats Total Sequence Length	Assembly Level	Assembly Stats Total Number of Chromosomes	Assembly Stats GC Percent	Assembly Stats Scaffold N50	Number of genes	Annotation BUSCO Complete	Annotation BUSCO Single Copy	Annotation BUSCO Duplicated	Annotation BUSCO Fragmented	Annotation BUSCO Missing	Annotation BUSCO Complete 2	Annotation BUSCO Single Copy 3	Annotation BUSCO Duplicated 4	Annotation BUSCO Fragmented 5	Annotation BUSCO Missing 6	Annotation BUSCO Version	Annotation Count Gene Protein-coding	Annotation Count Gene Pseudogene	Annotation Count Gene Total	Assembly Stats GC Count	Assembly Stats Genome Coverage	Assembly Stats Number of Component Sequences	Assembly Stats Number of Contigs	Assembly Stats Number of Organelles	Assembly Stats Number of Scaffolds	Assembly Stats Scaffold L50	Assembly Stats Total Ungapped Length	Number of genes7	Number of genes in orthogroups	Number of unassigned genes	Percentage of genes in orthogroups	Percentage of unassigned genes	Number of orthogroups containing species	Percentage of orthogroups containing species	Number of species-specific orthogroups	Number of genes in species-specific orthogroups	Percentage of genes in species-specific orthogroups
GCF_005281545.1	Perciformes/Serranoidei	Epinephelidae	Epinephelus lanceolatus	1087399367	Chromosome	24	41.5	46227939	42970	99.2	67.8	31.4	0.6	0.2	0.991209	0.976648	0.0145604	0.00659341	0.0021978	4.0.2	24178	461	27295	432462473	133.0x	4200	22225	1	4200	11	1048150745	42970	42805	165	99.6	0.4	20804	67.4	36	104	0.2
GCF_011397635.1	Perciformes/Serranoidei	Epinephelidae	Epinephelus fuscoguttatus	1046995804	Chromosome	24	41.5	44419306	45198	99.7	68.4	31.3	0.1	0.2	0.995879	0.988462	0.00741758	0.0021978	0.00192308	4.1.4	23879	655	27856	432678312	87.6x	25	230	1	25	11	1046975304	45198	44937	261	99.4	0.6	20814	67.4	62	441	1
GCF_006386435.1	Perciformes/Serranoidei	Epinephelidae	Epinephelus moara	1030460988	Chromosome	24	41.5	43431032	42851	99.4	67.6	31.8	0.4	0.2	0.992308	0.985165	0.00714286	0.00412088	0.00357143	4.1.4	23735	353	26752	413043972	381.0x	4562	37520	1	4562	11	999682245	42851	42519	332	99.2	0.8	20829	67.4	56	251	0.6
GCF_008729295.1	Perciformes/Serranoidei	Epinephelidae	Plectropomus leopardus	895688574	Chromosome	24	39.5	33285428	36199	95.8	71.9	23.9	2	2.2	0.957418	0.937363	0.0200549	0.0200549	0.0225275	4.1.4	25802	736	29473	347870727	381.0x	94259	96637	1	94259	13	879879600	36199	35395	804	97.8	2.2	20817	67.4	94	225	0.6
GCF_030273125.1	Perciformes/Serranoidei	Serranidae	Centropristis striata	926021963	Chromosome	24	38.5	39023748	36280	99.6	73.5	26.1	0.1	0.3	0.995055	0.987912	0.00714286	0.00164835	0.0032967	4.1.4	24680	963	35338	358289816	25.0x	92	433		92	11	925988936	36280	36087	193	99.5	0.5	20326	65.8	66	239	0.7
GCF_004354835.1	Perciformes/Percoidei	Percidae	Perca flavescens	877439799	Chromosome	24	41	37412490	42939	99.6	63.8	35.8	0.2	0.2	0.99478	0.988187	0.00659341	0.00247253	0.00274725	4.0.2	23749	770	28914	358202588	137.7x	267	1096	1	267	11	877025299	42939	42730	209	99.5	0.5	20234	65.5	56	172	0.4
GCF_010015445.1	Perciformes/Percoidei	Percidae	Perca fluviatilis	951345774	Chromosome	24	41	39550354	49921	98.7	62.5	36.2	0.7	0.6	0.985714	0.978571	0.00714286	0.00796703	0.00631868	4.0.2	25021	1442	32186	388991282	135.0x	303	1092		303	11	951053044	49921	49685	236	99.5	0.5	20856	67.5	73	376	0.8
GCF_008315115.2	Perciformes/Percoidei	Percidae	Sander lucioperca	901221791	Chromosome	24	41	41060379	56557	99.7	53.3	46.4	0.2	0.1	0.995055	0.987088	0.00796703	0.00247253	0.00247253	4.0.2	24727	570	33533	368252913	360.0x	336	869	1	336	10	901027937	56557	56334	223	99.6	0.4	20931	67.8	60	187	0.3
GCF_008692095.1	Perciformes/Percoidei	Percidae	Etheostoma spectabile	854790067	Chromosome	24	41	30497795	45686	96.3	56.8	39.5	0.5	3.2	0.961538	0.923077	0.0384615	0.00604396	0.0324176	4.0.2	22341	1630	38154	348053688	172.0x	3118	104339	1	3118	13	850758890	45686	45447	239	99.5	0.5	19404	62.8	47	169	0.4
GCF_013103735.1	Perciformes/Percoidei	Percidae	Etheostoma cragini	643078674	Chromosome	24	40.5	27593271	45178	96.6	58.2	38.4	1.1	2.3	0.964835	0.958791	0.00604396	0.0115385	0.0236264	4.0.2	21827	224	27709	259238476	208.6x	4664	39716		4664	11	639764533	45178	44953	225	99.5	0.5	20134	65.2	17	57	0.1
GCF_015220745.1	Perciformes/Scorpaenoidei	Sebastidae	Sebastes umbrosus	800904020	Chromosome	24	41	34912176	50695	99.4	61.5	37.9	0.1	0.5	0.992857	0.982418	0.0104396	0.000824176	0.00631868	4.0.2	23881	345	30334	325930793	45.0x	138	353		138	11	799510128	50695	50350	345	99.3	0.7	20541	66.5	123	762	1.5
GCF_027596085.1	Perciformes/Cottoidei	Anoplopomatidae	Anoplopoma fimbria	653543715	Chromosome	24	40.5	26734982	31719	99.4	76.8	22.6	0.3	0.3	0.993681	0.982967	0.0107143	0.0032967	0.00302198	4.1.4	22517	639	28583	264303568	73.0x	8212	8212		7493	12	653471815	31719	31637	82	99.7	0.3	19825	64.2	18	42	0.1
GCF_004355925.1	Perciformes/Zoarcoidei	Anarhichadidae	Anarrhichthys ocellatus	612774492	Scaffold		42	5717598	41887	96	62.7	33.3	2.4	1.6	0.957967	0.941209	0.0167582	0.0252747	0.0167582	4.0.2	23087	359	24902	239538287	45.0x	33924	33924	1	10816	30	568987294	41887	41569	318	99.2	0.8	20408	66.1	157	380	0.9
GCF_009769545.1	Perciformes/Cottoidei	Cyclopteridae	Cyclopterus lumpus	572885595	Chromosome	25	43	23863342	38625	98.4	66.3	32.1	0.3	1.3	0.980769	0.972527	0.00824176	0.00494506	0.0142857	4.0.2	21480	146	26630	240983690	56.0x	48	395		48	11	562703391	38625	38336	289	99.3	0.7	19493	63.1	55	187	0.5
GCF_029220125.1	Perciformes/Cottoidei	Liparidae	Pseudoliparis swirei	626438928	Chromosome	24	44	25738204	39420	97.2	63.4	33.8	0.7	2.1	0.967033	0.951923	0.0151099	0.00989011	0.0230769	4.1.4	21161	666	25676	274253383	76.4x	199	1102	1	199	11	625564238	39420	39010	410	99	1	19017	61.6	169	650	1.6
GCF_016920845.1	Perciformes/Gasterosteoidei	Gasterosteidae	Gasterosteus aculeatus aculeatus	471877818	Chromosome	22	44.5	20445003	45395	98.8	61.6	37.2	0.5	0.7	0.985165	0.959341	0.0258242	0.00714286	0.00769231	4.0.2	22598	303	28430	209145114	75.0x	2936	6058	1	2936	10	468303640	45395	45124	271	99.4	0.6	19819	64.2	120	422	0.9
GCF_949316345.1	Perciformes/Gasterosteoidei	Gasterosteidae	Pungitius pungitius	480434100	Chromosome	21	44	21005440	40919	99.2	65.1	34.1	0.2	0.6	0.98956	0.981868	0.00769231	0.00302198	0.00741758	4.1.4	22019	407	55945	211922236	61.0x	174	912		174	10	480286500	40919	40765	154	99.6	0.4	19645	63.6	56	234	0.6
GCF_900634415.1	Perciformes/Notothenioidei	Bovichtidae	Cottoperca gobio	609391784	Chromosome	24	41	25156145	37849	95.6	66.3	29.3	0.7	3.7	0.95522	0.938187	0.017033	0.00686813	0.0379121	4.0.2	21272	703	25595	248555709	75.0x	322	766		322	11	606837818	37849	37686	163	99.6	0.4	19086	61.8	51	171	0.5
GCF_036324505.1	Perciformes/Notothenioidei	Eleginopidae	Eleginops maclovinus	606289673	Chromosome	24	41	26674500	39225	99.1	69.6	29.5	0.1	0.8	0.989011	0.983516	0.00549451	0.00247253	0.00851648	4.1.4	22649	276	26310	248417113	64.0x	26	406	1	26	11	606099673	39225	39091	134	99.7	0.3	19909	64.5	34	167	0.4
GCF_902827165.1	Perciformes/Notothenioidei	Nototheniidae	Trematomus bernacchii	867125071	Scaffold		41	8748152	40874	99.3	72.3	27	0.2	0.5	0.990385	0.978022	0.0123626	0.00302198	0.00659341	4.0.2	25524	736	32112	354987146	46.0x	864	1793		864	27	867007390	40874	40602	272	99.3	0.7	20198	65.4	98	524	1.3
GCF_000735185.1	Perciformes/Notothenioidei	Nototheniidae	Notothenia coriiceps	636595335	Scaffold		40.5	217655	32182	78.8	59.9	18.9	16	5.2	0.782967	0.773077	0.00989011	0.16511	0.0519231	4.0.2	24789	303	27650	253203301	38.0x	72570	72570	1	38656	458	623332324	32182	30077	2105	93.5	6.5	19577	63.4	215	573	1.8
GCF_902827175.1	Perciformes/Notothenioidei	Bathydraconidae	Gymnodraco acuticeps	996888495	Scaffold		41.5	1921211	45727	96.3	64.8	31.5	0.6	3.1	0.961813	0.947802	0.014011	0.00686813	0.0313187	4.0.2	24925	801	30850	413840762	42.0x	2618	4183		2618	132	996695919	45727	45436	291	99.4	0.6	19777	64	137	663	1.4
GCF_902827115.1	Perciformes/Notothenioidei	Channichthyidae	Pseudochaenichthys georgianus	1026101545	Chromosome	24	42	42832159	37944	95.9	68.5	27.4	1.2	2.9	0.958242	0.943132	0.0151099	0.0126374	0.0291209	4.0.2	23287	912	29469	431398214	93.0x	1563	4021		1563	11	1025462058	37944	37720	224	99.4	0.6	19513	63.2	66	233	0.6
GCF_018320785.1	Labriformes	Labridae	Cheilinus undulatus	1173455521	Chromosome	24	39.5	51466935	40002	99.1	69	30.1	0	0.9	0.990385	0.982692	0.00769231	0.000549451	0.00906593	4.0.2	23316	418	26354	463911706	77.0x	45	329	1	45	11	1173427121	40002	39745	257	99.4	0.6	19901	64.4	180	755	1.9
GCF_963584025.1	Labriformes	Labridae	Labrus mixtus	740563171	Chromosome	24	41	30403003	39807	99.7	72.1	27.6	0.1	0.2	0.99533	0.990659	0.00467033	0.000824176	0.00384615	4.1.4	22740	6514	41941	301890204	35.0x	324	894		324	12	740449157	39807	39632	175	99.6	0.4	20207	65.4	36	167	0.4
GCF_900080235.1	Labriformes	Labridae	Labrus bergylta	805480521	Scaffold		41	794648	36555	99	75.1	23.9	0.5	0.5	0.989286	0.963187	0.0260989	0.00604396	0.00467033	4.0.2	25096	2049	35339	329316434	144.0x	13466	13723		13466	252	805342730	36555	36264	291	99.2	0.8	20034	64.9	61	223	0.6
GCF_009762535.1	Labriformes	Labridae	Notolabrus celidotus	846744125	Chromosome	24	41	37090664	39434	97.2	66	31.2	0.4	2.4	0.970604	0.962363	0.00824176	0.00467033	0.0247253	4.0.2	22740	147	28408	340132492	71.1x	467	1600		467	11	832475649	39434	39209	225	99.4	0.6	19599	63.5	97	472	1.2
GCF_014851395.1	Centrarchiformes	Centrarchidae	Micropterus salmoides	963597430	Scaffold		41	36481429	47899	99.8	60.7	39.1	0.1	0.1	0.99533	0.922527	0.0728022	0.00274725	0.00192308	4.0.2	27179	1768	37622	393104327	85.0x	4752	7661	1	4752	12	962142930	47899	47521	378	99.2	0.8	20908	67.7	95	462	1
GCF_021292245.1	Centrarchiformes	Centrarchidae	Micropterus dolomieu	829570727	Chromosome	23	40.5	34173225	48260	98.1	57.1	41	1.3	0.6	0.979396	0.970604	0.00879121	0.014011	0.00659341	4.1.4	24663	486	31328	336582877	50.0x	15019	49600	1	15019	11	826564965	48260	47844	416	99.1	0.9	20893	67.7	120	351	0.7
GCF_020085105.1	Centrarchiformes	Sinipercidae	Siniperca chuatsi	718804017	Chromosome	24	40.5	30013189	58502	99.1	53.6	45.5	0	0.9	0.989011	0.982967	0.00604396	0.000549451	0.0104396	4.1.4	22572	426	27696	290062873	140.0x	64	157	1	64	11	718794717	58502	58148	354	99.4	0.6	20650	66.9	137	468	0.8
GCF_000972845.2	Acanthuriformes	Sciaenidae	Larimichthys crocea	657923191	Chromosome	24	41.5	27037660	46335	99.6	63.4	36.2	0.2	0.2	0.99478	0.987912	0.00686813	0.00302198	0.0021978	4.0.2	23367	623	27392	271059742	140.0x	9997	16978	1	9997	9	655757838	46335	46103	232	99.5	0.5	20605	66.7	71	237	0.5
GCF_905237075.1	Acanthuriformes	Moronidae	Dicentrarchus labrax	695892153	Scaffold		40.5	29885359	54417	99.9	63.7	36.2	0.1	0	0.997253	0.990659	0.00659341	0.00164835	0.0010989	4.1.4	23890	430	30274	280578864	80.0x	302	574	1	302	11	694870088	54417	53828	589	98.9	1.1	20898	67.7	141	1243	2.3
GCF_004916995.1	Acanthuriformes	Moronidae	Morone saxatilis	598109547	Scaffold		40	25942274	30912	95.6	73.8	21.8	1.6	2.8	0.95467	0.948077	0.00659341	0.0178571	0.0274725	4.0.2	21640	274	23020	238323775	24417.7x	629	70506	1	629	11	592964731	30912	30669	243	99.2	0.8	19874	64.4	16	40	0.1
GCF_900880675.1	Acanthuriformes	Sparidae	Sparus aurata	833578411	Chromosome	24	42	35791275	52790	99.5	62.9	36.6	0.1	0.4	0.992857	0.980769	0.0120879	0.0021978	0.00494506	4.0.2	25735	618	32008	349481140	56.0x	175	1223	1	175	11	833236149	52790	52529	261	99.5	0.5	20746	67.2	114	547	1
GCF_904848185.1	Acanthuriformes	Sparidae	Acanthopagrus latus	685127588	Chromosome	24	42	30717905	54558	99.8	58.8	41	0	0.2	0.996429	0.991209	0.00521978	0.0010989	0.00247253	4.0.2	23786	189	30246	288359506	60.0x	65	214	1	65	11	685112688	54558	54367	191	99.6	0.4	20850	67.5	121	647	1.2
	Acanthuriformes	Lutjanidae	Rhomboplites aurorubens	987486130	Chromosome	24		41288585	34496	97.8	83	14.8	0.6	1.6																		34496	34051	445	98.7	1.3	20933	67.8	161	599	1.7
GCF_017976325.1	Acanthuriformes	Chaetodontidae	Chelmon rostratus	644191893	Chromosome	24	42.5	27778429	33912	99.7	74.5	25.2	0.1	0.2	0.997253	0.988187	0.00906593	0.00137363	0.00137363	4.0.2	22040	270	24046	274204943	60.0x	28	88	1	28	11	644180513	33912	33868	44	99.9	0.1	19967	64.7	20	63	0.2
GCF_020382885.2	Acanthuriformes	Scatophagidae	Scatophagus argus	570785501	Chromosome	24	41.5	24451451	48218	99.7	59.2	40.5	0	0.3	0.995055	0.99011	0.00494506	0.0021978	0.00274725	4.1.4	22632	168	26110	236087415	92.6x	47	124	1	47	11	569073942	48218	48083	135	99.7	0.3	20510	66.4	73	281	0.6
GCF_003711565.1	Tetraodontiformes	Tetraodontidae	Takifugu flavidus	366286831	Chromosome	22	45.5	15676631	48140	98.3	57.6	40.7	0.2	1.5	0.97967	0.97033	0.00934066	0.00494506	0.0153846	4.1.4	21500	506	27505	167118790	200.0x	867	1111	1	867	10	366262431	48140	47917	223	99.5	0.5	19488	63.1	120	756	1.6
GCF_901000725.2	Tetraodontiformes	Tetraodontidae	Takifugu rubripes	384110215	Chromosome	22	45.5	16705553	46759	98.5	55.7	42.8	0.2	1.3	0.983242	0.946429	0.0368132	0.00274725	0.014011	4.0.2	22076	546	27412	173725323	83.0x	127	529	1	127	10	380421686	46759	46570	189	99.6	0.4	19375	62.7	104	469	1
